# Supplementary material for: Long-term monitoring data logs of a recirculating artificial seawater based colonial ascidian aquaculture
Source: Data Brief. 2021 Sep 15;38:107372. doi: 10.1016/j.dib.2021.107372 (PMC8449185; doi:10.1016/j.dib.2021.107372)
Supplement: Supplementary file 1 [file mmc1.zip]

Archive with 15 entries (15 files):
- Apex_ORP_Sump.csv
- Apex_Salt_Sump.csv
- Apex_Salt_Tank4.csv
- Apex_Temp_Sump.csv
- Apex_Temp_Tank1.csv
- Apex_Temp_Tank2.csv
- Apex_Temp_Tank3.csv
- Apex_Temp_Tank4.csv
- Apex_pH_Sump.csv
- Differential_feeding.csv
- Microbiota_survival.csv
- Strains_lineages.csv
- Water_quality.csv
- Wawrzyniak_DIB_manuscript.doc
- parse_tunicate_husbandry.m
