# Supplementary material for: Long-term monitoring data logs of a recirculating artificial seawater based colonial ascidian aquaculture
Source: Data Brief. 2021 Sep 15;38:107372. doi: 10.1016/j.dib.2021.107372 (PMC8449185; doi:10.1016/j.dib.2021.107372)
Supplement: Supplementary file 1 [file mmc1.zip › Apex_ORP_Sump.csv]

1546470000	354.000000
1546470600	352.000000
1546471200	352.000000
1546471800	354.000000
1546472400	353.000000
1546473000	353.000000
1546473600	351.000000
1546474200	355.000000
1546474800	352.000000
1546475400	351.000000
1546476000	353.000000
1546476600	353.000000
1546477200	353.000000
1546477800	353.000000
1546478400	354.000000
1546479000	351.000000
1546479600	353.000000
1546480200	357.000000
1546480800	354.000000
1546481400	352.000000
1546482000	353.000000
1546482600	355.000000
1546483200	354.000000
1546483800	356.000000
1546484400	354.000000
1546485000	354.000000
1546485600	352.000000
1546486200	352.000000
1546486800	354.000000
1546487400	352.000000
1546488000	354.000000
1546488600	353.000000
1546489200	354.000000
1546489800	354.000000
1546490400	357.000000
1546491000	353.000000
1546491600	354.000000
1546492200	353.000000
1546492800	353.000000
1546493400	355.000000
1546494000	354.000000
1546494600	356.000000
1546495200	356.000000
1546495800	354.000000
1546496400	355.000000
1546497000	353.000000
1546497600	354.000000
1546498200	353.000000
1546498800	355.000000
1546499400	353.000000
1546500000	353.000000
1546500600	356.000000
1546501200	355.000000
1546501800	356.000000
1546502400	354.000000
1546503000	354.000000
1546503600	354.000000
1546504200	353.000000
1546504800	353.000000
1546505400	353.000000
1546506000	353.000000
1546506600	355.000000
1546507200	354.000000
1546507800	355.000000
1546508400	353.000000
1546509000	354.000000
1546509600	355.000000
1546510200	352.000000
1546510800	353.000000
1546511400	353.000000
1546512000	352.000000
1546512600	354.000000
1546513200	353.000000
1546513800	353.000000
1546514400	351.000000
1546515000	348.000000
1546515600	346.000000
1546516200	347.000000
1546516800	348.000000
1546517400	349.000000
1546518000	349.000000
1546518600	349.000000
1546519200	350.000000
1546519800	350.000000
1546520400	349.000000
1546521000	349.000000
1546521600	347.000000
1546522200	344.000000
1546522800	340.000000
1546523400	339.000000
1546524000	339.000000
1546524600	339.000000
1546525200	339.000000
1546525800	341.000000
1546526400	342.000000
1546527000	343.000000
1546527600	343.000000
1546528200	345.000000
1546528800	342.000000
1546529400	343.000000
1546530000	345.000000
1546530600	347.000000
1546531200	346.000000
1546531800	347.000000
1546532400	347.000000
1546533000	347.000000
1546533600	349.000000
1546534200	347.000000
1546534800	347.000000
1546535400	349.000000
1546536000	349.000000
1546536600	348.000000
1546537200	350.000000
1546537800	351.000000
1546538400	351.000000
1546539000	350.000000
1546539600	348.000000
1546540200	351.000000
1546540800	353.000000
1546541400	351.000000
1546542000	353.000000
1546542600	353.000000
1546543200	352.000000
1546543800	354.000000
1546544400	354.000000
1546545000	353.000000
1546545600	352.000000
1546546200	353.000000
1546546800	353.000000
1546547400	352.000000
1546548000	353.000000
1546548600	357.000000
1546549200	356.000000
1546549800	354.000000
1546550400	354.000000
1546551000	355.000000
1546551600	353.000000
1546552200	355.000000
1546552800	356.000000
1546553400	355.000000
1546554000	354.000000
1546554600	355.000000
1546555200	355.000000
1546555800	353.000000
1546470000	354.000000
1546470600	352.000000
1546471200	352.000000
1546471800	354.000000
1546472400	353.000000
1546473000	353.000000
1546473600	351.000000
1546474200	355.000000
1546474800	352.000000
1546475400	351.000000
1546476000	353.000000
1546476600	353.000000
1546477200	353.000000
1546477800	353.000000
1546478400	354.000000
1546479000	351.000000
1546479600	353.000000
1546480200	357.000000
1546480800	354.000000
1546481400	352.000000
1546482000	353.000000
1546482600	355.000000
1546483200	354.000000
1546483800	356.000000
1546484400	354.000000
1546485000	354.000000
1546485600	352.000000
1546486200	352.000000
1546486800	354.000000
1546487400	352.000000
1546488000	354.000000
1546488600	353.000000
1546489200	354.000000
1546489800	354.000000
1546490400	357.000000
1546491000	353.000000
1546491600	354.000000
1546492200	353.000000
1546492800	353.000000
1546493400	355.000000
1546494000	354.000000
1546494600	356.000000
1546495200	356.000000
1546495800	354.000000
1546496400	355.000000
1546497000	353.000000
1546497600	354.000000
1546498200	353.000000
1546498800	355.000000
1546499400	353.000000
1546500000	353.000000
1546500600	356.000000
1546501200	355.000000
1546501800	356.000000
1546502400	354.000000
1546503000	354.000000
1546503600	354.000000
1546504200	353.000000
1546504800	353.000000
1546505400	353.000000
1546506000	353.000000
1546506600	355.000000
1546507200	354.000000
1546507800	355.000000
1546508400	353.000000
1546509000	354.000000
1546509600	355.000000
1546510200	352.000000
1546510800	353.000000
1546511400	353.000000
1546512000	352.000000
1546512600	354.000000
1546513200	353.000000
1546513800	353.000000
1546514400	351.000000
1546515000	348.000000
1546515600	346.000000
1546516200	347.000000
1546516800	348.000000
1546517400	349.000000
1546518000	349.000000
1546518600	349.000000
1546519200	350.000000
1546519800	350.000000
1546520400	349.000000
1546521000	349.000000
1546521600	347.000000
1546522200	344.000000
1546522800	340.000000
1546523400	339.000000
1546524000	339.000000
1546524600	339.000000
1546525200	339.000000
1546525800	341.000000
1546526400	342.000000
1546527000	343.000000
1546527600	343.000000
1546528200	345.000000
1546528800	342.000000
1546529400	343.000000
1546530000	345.000000
1546530600	347.000000
1546531200	346.000000
1546531800	347.000000
1546532400	347.000000
1546533000	347.000000
1546533600	349.000000
1546534200	347.000000
1546534800	347.000000
1546535400	349.000000
1546536000	349.000000
1546536600	348.000000
1546537200	350.000000
1546537800	351.000000
1546538400	351.000000
1546539000	350.000000
1546539600	348.000000
1546540200	351.000000
1546540800	353.000000
1546541400	351.000000
1546542000	353.000000
1546542600	353.000000
1546543200	352.000000
1546543800	354.000000
1546544400	354.000000
1546545000	353.000000
1546545600	352.000000
1546546200	353.000000
1546546800	353.000000
1546547400	352.000000
1546548000	353.000000
1546548600	357.000000
1546549200	356.000000
1546549800	354.000000
1546550400	354.000000
1546551000	355.000000
1546551600	353.000000
1546552200	355.000000
1546552800	356.000000
1546553400	355.000000
1546554000	354.000000
1546554600	355.000000
1546555200	355.000000
1546555800	353.000000
1546556400	355.000000
1546557000	355.000000
1546557600	353.000000
1546558200	354.000000
1546558800	360.000000
1546559400	356.000000
1546560000	356.000000
1546560600	354.000000
1546561200	354.000000
1546561800	356.000000
1546562400	355.000000
1546563000	356.000000
1546563600	356.000000
1546564200	355.000000
1546564800	355.000000
1546565400	357.000000
1546566000	356.000000
1546566600	355.000000
1546567200	356.000000
1546567800	356.000000
1546568400	355.000000
1546569000	356.000000
1546569600	356.000000
1546570200	357.000000
1546570800	356.000000
1546571400	355.000000
1546572000	354.000000
1546572600	354.000000
1546573200	355.000000
1546573800	356.000000
1546574400	354.000000
1546575000	357.000000
1546575600	356.000000
1546576200	356.000000
1546576800	355.000000
1546577400	356.000000
1546578000	352.000000
1546578600	353.000000
1546579200	356.000000
1546579800	356.000000
1546580400	356.000000
1546581000	355.000000
1546581600	355.000000
1546582200	357.000000
1546582800	357.000000
1546583400	356.000000
1546584000	354.000000
1546584600	354.000000
1546585200	356.000000
1546585800	355.000000
1546586400	354.000000
1546587000	355.000000
1546587600	357.000000
1546588200	355.000000
1546588800	356.000000
1546589400	353.000000
1546590000	354.000000
1546590600	354.000000
1546591200	354.000000
1546591800	354.000000
1546592400	356.000000
1546593000	355.000000
1546593600	358.000000
1546594200	352.000000
1546594800	354.000000
1546595400	357.000000
1546596000	354.000000
1546596600	353.000000
1546597200	355.000000
1546597800	354.000000
1546598400	350.000000
1546599000	353.000000
1546599600	353.000000
1546600200	355.000000
1546600800	355.000000
1546601400	359.000000
1546602000	358.000000
1546602600	359.000000
1546603200	359.000000
1546603800	359.000000
1546604400	357.000000
1546605000	360.000000
1546605600	362.000000
1546606200	360.000000
1546606800	364.000000
1546607400	364.000000
1546608000	365.000000
1546608600	366.000000
1546609200	366.000000
1546609800	367.000000
1546610400	365.000000
1546611000	365.000000
1546611600	365.000000
1546612200	365.000000
1546612800	365.000000
1546613400	367.000000
1546614000	368.000000
1546614600	367.000000
1546615200	366.000000
1546615800	361.000000
1546616400	359.000000
1546617000	361.000000
1546617600	360.000000
1546618200	360.000000
1546618800	361.000000
1546619400	359.000000
1546620000	360.000000
1546620600	362.000000
1546621200	361.000000
1546621800	362.000000
1546622400	362.000000
1546623000	361.000000
1546623600	362.000000
1546624200	365.000000
1546624800	362.000000
1546625400	367.000000
1546626000	367.000000
1546626600	366.000000
1546627200	368.000000
1546627800	368.000000
1546628400	367.000000
1546629000	369.000000
1546629600	370.000000
1546630200	369.000000
1546630800	371.000000
1546631400	371.000000
1546632000	372.000000
1546632600	372.000000
1546633200	372.000000
1546633800	372.000000
1546634400	371.000000
1546635000	371.000000
1546635600	372.000000
1546636200	372.000000
1546636800	372.000000
1546637400	374.000000
1546638000	372.000000
1546638600	372.000000
1546639200	373.000000
1546639800	373.000000
1546640400	373.000000
1546641000	373.000000
1546641600	373.000000
1546642200	373.000000
1546556400	355.000000
1546557000	355.000000
1546557600	353.000000
1546558200	354.000000
1546558800	360.000000
1546559400	356.000000
1546560000	356.000000
1546560600	354.000000
1546561200	354.000000
1546561800	356.000000
1546562400	355.000000
1546563000	356.000000
1546563600	356.000000
1546564200	355.000000
1546564800	355.000000
1546565400	357.000000
1546566000	356.000000
1546566600	355.000000
1546567200	356.000000
1546567800	356.000000
1546568400	355.000000
1546569000	356.000000
1546569600	356.000000
1546570200	357.000000
1546570800	356.000000
1546571400	355.000000
1546572000	354.000000
1546572600	354.000000
1546573200	355.000000
1546573800	356.000000
1546574400	354.000000
1546575000	357.000000
1546575600	356.000000
1546576200	356.000000
1546576800	355.000000
1546577400	356.000000
1546578000	352.000000
1546578600	353.000000
1546579200	356.000000
1546579800	356.000000
1546580400	356.000000
1546581000	355.000000
1546581600	355.000000
1546582200	357.000000
1546582800	357.000000
1546583400	356.000000
1546584000	354.000000
1546584600	354.000000
1546585200	356.000000
1546585800	355.000000
1546586400	354.000000
1546587000	355.000000
1546587600	357.000000
1546588200	355.000000
1546588800	356.000000
1546589400	353.000000
1546590000	354.000000
1546590600	354.000000
1546591200	354.000000
1546591800	354.000000
1546592400	356.000000
1546593000	355.000000
1546593600	358.000000
1546594200	352.000000
1546594800	354.000000
1546595400	357.000000
1546596000	354.000000
1546596600	353.000000
1546597200	355.000000
1546597800	354.000000
1546598400	350.000000
1546599000	353.000000
1546599600	353.000000
1546600200	355.000000
1546600800	355.000000
1546601400	359.000000
1546602000	358.000000
1546602600	359.000000
1546603200	359.000000
1546603800	359.000000
1546604400	357.000000
1546605000	360.000000
1546605600	362.000000
1546606200	360.000000
1546606800	364.000000
1546607400	364.000000
1546608000	365.000000
1546608600	366.000000
1546609200	366.000000
1546609800	367.000000
1546610400	365.000000
1546611000	365.000000
1546611600	365.000000
1546612200	365.000000
1546612800	365.000000
1546613400	367.000000
1546614000	368.000000
1546614600	367.000000
1546615200	366.000000
1546615800	361.000000
1546616400	359.000000
1546617000	361.000000
1546617600	360.000000
1546618200	360.000000
1546618800	361.000000
1546619400	359.000000
1546620000	360.000000
1546620600	362.000000
1546621200	361.000000
1546621800	362.000000
1546622400	362.000000
1546623000	361.000000
1546623600	362.000000
1546624200	365.000000
1546624800	362.000000
1546625400	367.000000
1546626000	367.000000
1546626600	366.000000
1546627200	368.000000
1546627800	368.000000
1546628400	367.000000
1546629000	369.000000
1546629600	370.000000
1546630200	369.000000
1546630800	371.000000
1546631400	371.000000
1546632000	372.000000
1546632600	372.000000
1546633200	372.000000
1546633800	372.000000
1546634400	371.000000
1546635000	371.000000
1546635600	372.000000
1546636200	372.000000
1546636800	372.000000
1546637400	374.000000
1546638000	372.000000
1546638600	372.000000
1546639200	373.000000
1546639800	373.000000
1546640400	373.000000
1546641000	373.000000
1546641600	373.000000
1546642200	373.000000
1546642800	372.000000
1546643400	372.000000
1546644000	374.000000
1546644600	372.000000
1546645200	372.000000
1546645800	374.000000
1546646400	373.000000
1546647000	373.000000
1546647600	373.000000
1546648200	373.000000
1546648800	372.000000
1546649400	372.000000
1546650000	372.000000
1546650600	374.000000
1546651200	371.000000
1546651800	374.000000
1546652400	373.000000
1546653000	372.000000
1546653600	373.000000
1546654200	373.000000
1546654800	372.000000
1546655400	372.000000
1546656000	373.000000
1546656600	374.000000
1546657200	373.000000
1546657800	374.000000
1546658400	372.000000
1546659000	372.000000
1546659600	374.000000
1546660200	372.000000
1546660800	373.000000
1546661400	373.000000
1546662000	373.000000
1546662600	371.000000
1546663200	373.000000
1546663800	373.000000
1546664400	375.000000
1546665000	375.000000
1546665600	373.000000
1546666200	375.000000
1546666800	377.000000
1546667400	373.000000
1546668000	371.000000
1546668600	374.000000
1546669200	375.000000
1546669800	374.000000
1546670400	373.000000
1546671000	373.000000
1546671600	374.000000
1546672200	373.000000
1546672800	373.000000
1546673400	375.000000
1546674000	373.000000
1546674600	373.000000
1546675200	373.000000
1546675800	373.000000
1546676400	373.000000
1546677000	373.000000
1546677600	370.000000
1546678200	373.000000
1546678800	371.000000
1546679400	370.000000
1546680000	373.000000
1546680600	371.000000
1546681200	369.000000
1546681800	371.000000
1546682400	373.000000
1546683000	371.000000
1546683600	371.000000
1546684200	370.000000
1546684800	370.000000
1546685400	371.000000
1546686000	370.000000
1546686600	371.000000
1546687200	369.000000
1546687800	368.000000
1546688400	369.000000
1546689000	369.000000
1546689600	370.000000
1546690200	369.000000
1546690800	368.000000
1546691400	368.000000
1546692000	366.000000
1546692600	365.000000
1546693200	367.000000
1546693800	368.000000
1546694400	366.000000
1546695000	366.000000
1546695600	368.000000
1546696200	368.000000
1546696800	369.000000
1546697400	366.000000
1546698000	366.000000
1546698600	367.000000
1546699200	368.000000
1546699800	368.000000
1546700400	362.000000
1546701000	364.000000
1546701600	365.000000
1546702200	365.000000
1546702800	366.000000
1546703400	366.000000
1546704000	364.000000
1546704600	367.000000
1546705200	367.000000
1546705800	365.000000
1546706400	365.000000
1546707000	365.000000
1546707600	364.000000
1546708200	365.000000
1546708800	365.000000
1546709400	364.000000
1546710000	365.000000
1546710600	364.000000
1546711200	366.000000
1546711800	364.000000
1546712400	364.000000
1546713000	364.000000
1546713600	364.000000
1546714200	364.000000
1546714800	364.000000
1546715400	364.000000
1546716000	364.000000
1546716600	364.000000
1546717200	363.000000
1546717800	362.000000
1546718400	364.000000
1546719000	364.000000
1546719600	364.000000
1546720200	365.000000
1546720800	364.000000
1546721400	365.000000
1546722000	364.000000
1546722600	362.000000
1546723200	362.000000
1546723800	364.000000
1546724400	364.000000
1546725000	365.000000
1546725600	362.000000
1546726200	364.000000
1546726800	365.000000
1546727400	365.000000
1546728000	365.000000
1546728600	363.000000
1546642800	372.000000
1546643400	372.000000
1546644000	374.000000
1546644600	372.000000
1546645200	372.000000
1546645800	374.000000
1546646400	373.000000
1546647000	373.000000
1546647600	373.000000
1546648200	373.000000
1546648800	372.000000
1546649400	372.000000
1546650000	372.000000
1546650600	374.000000
1546651200	371.000000
1546651800	374.000000
1546652400	373.000000
1546653000	372.000000
1546653600	373.000000
1546654200	373.000000
1546654800	372.000000
1546655400	372.000000
1546656000	373.000000
1546656600	374.000000
1546657200	373.000000
1546657800	374.000000
1546658400	372.000000
1546659000	372.000000
1546659600	374.000000
1546660200	372.000000
1546660800	373.000000
1546661400	373.000000
1546662000	373.000000
1546662600	371.000000
1546663200	373.000000
1546663800	373.000000
1546664400	375.000000
1546665000	375.000000
1546665600	373.000000
1546666200	375.000000
1546666800	377.000000
1546667400	373.000000
1546668000	371.000000
1546668600	374.000000
1546669200	375.000000
1546669800	374.000000
1546670400	373.000000
1546671000	373.000000
1546671600	374.000000
1546672200	373.000000
1546672800	373.000000
1546673400	375.000000
1546674000	373.000000
1546674600	373.000000
1546675200	373.000000
1546675800	373.000000
1546676400	373.000000
1546677000	373.000000
1546677600	370.000000
1546678200	373.000000
1546678800	371.000000
1546679400	370.000000
1546680000	373.000000
1546680600	371.000000
1546681200	369.000000
1546681800	371.000000
1546682400	373.000000
1546683000	371.000000
1546683600	371.000000
1546684200	370.000000
1546684800	370.000000
1546685400	371.000000
1546686000	370.000000
1546686600	371.000000
1546687200	369.000000
1546687800	368.000000
1546688400	369.000000
1546689000	369.000000
1546689600	370.000000
1546690200	369.000000
1546690800	368.000000
1546691400	368.000000
1546692000	366.000000
1546692600	365.000000
1546693200	367.000000
1546693800	368.000000
1546694400	366.000000
1546695000	366.000000
1546695600	368.000000
1546696200	368.000000
1546696800	369.000000
1546697400	366.000000
1546698000	366.000000
1546698600	367.000000
1546699200	368.000000
1546699800	368.000000
1546700400	362.000000
1546701000	364.000000
1546701600	365.000000
1546702200	365.000000
1546702800	366.000000
1546703400	366.000000
1546704000	364.000000
1546704600	367.000000
1546705200	367.000000
1546705800	365.000000
1546706400	365.000000
1546707000	365.000000
1546707600	364.000000
1546708200	365.000000
1546708800	365.000000
1546709400	364.000000
1546710000	365.000000
1546710600	364.000000
1546711200	366.000000
1546711800	364.000000
1546712400	364.000000
1546713000	364.000000
1546713600	364.000000
1546714200	364.000000
1546714800	364.000000
1546715400	364.000000
1546716000	364.000000
1546716600	364.000000
1546717200	363.000000
1546717800	362.000000
1546718400	364.000000
1546719000	364.000000
1546719600	364.000000
1546720200	365.000000
1546720800	364.000000
1546721400	365.000000
1546722000	364.000000
1546722600	362.000000
1546723200	362.000000
1546723800	364.000000
1546724400	364.000000
1546725000	365.000000
1546725600	362.000000
1546726200	364.000000
1546726800	365.000000
1546727400	365.000000
1546728000	365.000000
1546728600	363.000000
1546729200	361.000000
1546729800	362.000000
1546730400	363.000000
1546731000	362.000000
1546731600	363.000000
1546732200	362.000000
1546732800	362.000000
1546733400	364.000000
1546734000	364.000000
1546734600	365.000000
1546735200	364.000000
1546735800	364.000000
1546736400	364.000000
1546737000	364.000000
1546737600	366.000000
1546738200	359.000000
1546738800	363.000000
1546739400	364.000000
1546740000	361.000000
1546740600	362.000000
1546741200	365.000000
1546741800	364.000000
1546742400	365.000000
1546743000	365.000000
1546743600	364.000000
1546744200	363.000000
1546744800	363.000000
1546745400	362.000000
1546746000	364.000000
1546746600	364.000000
1546747200	364.000000
1546747800	364.000000
1546748400	363.000000
1546749000	364.000000
1546749600	364.000000
1546750200	363.000000
1546750800	363.000000
1546751400	363.000000
1546752000	363.000000
1546752600	363.000000
1546753200	363.000000
1546753800	362.000000
1546754400	364.000000
1546755000	365.000000
1546755600	365.000000
1546756200	364.000000
1546756800	365.000000
1546757400	363.000000
1546758000	364.000000
1546758600	362.000000
1546759200	364.000000
1546759800	362.000000
1546760400	364.000000
1546761000	363.000000
1546761600	361.000000
1546762200	364.000000
1546762800	362.000000
1546763400	363.000000
1546764000	361.000000
1546764600	361.000000
1546765200	361.000000
1546765800	361.000000
1546766400	362.000000
1546767000	363.000000
1546767600	363.000000
1546768200	363.000000
1546768800	361.000000
1546769400	363.000000
1546770000	361.000000
1546770600	362.000000
1546771200	362.000000
1546771800	359.000000
1546772400	361.000000
1546773000	362.000000
1546773600	360.000000
1546774200	361.000000
1546774800	360.000000
1546775400	361.000000
1546776000	362.000000
1546776600	359.000000
1546777200	357.000000
1546777800	358.000000
1546778400	361.000000
1546779000	361.000000
1546779600	361.000000
1546780200	359.000000
1546780800	361.000000
1546781400	361.000000
1546782000	359.000000
1546782600	360.000000
1546783200	359.000000
1546783800	358.000000
1546784400	360.000000
1546785000	360.000000
1546785600	359.000000
1546786200	360.000000
1546786800	359.000000
1546787400	360.000000
1546788000	359.000000
1546788600	361.000000
1546789200	359.000000
1546789800	361.000000
1546790400	358.000000
1546791000	357.000000
1546791600	359.000000
1546792200	358.000000
1546792800	359.000000
1546793400	360.000000
1546794000	360.000000
1546794600	355.000000
1546795200	358.000000
1546795800	359.000000
1546796400	360.000000
1546797000	358.000000
1546797600	359.000000
1546798200	355.000000
1546798800	357.000000
1546799400	358.000000
1546800000	358.000000
1546800600	358.000000
1546801200	357.000000
1546801800	358.000000
1546802400	359.000000
1546803000	358.000000
1546803600	356.000000
1546804200	358.000000
1546804800	358.000000
1546805400	359.000000
1546806000	358.000000
1546806600	357.000000
1546807200	357.000000
1546807800	360.000000
1546808400	357.000000
1546809000	359.000000
1546809600	361.000000
1546810200	359.000000
1546810800	359.000000
1546811400	357.000000
1546812000	357.000000
1546812600	357.000000
1546813200	359.000000
1546813800	358.000000
1546814400	360.000000
1546815000	359.000000
1546729200	361.000000
1546729800	362.000000
1546730400	363.000000
1546731000	362.000000
1546731600	363.000000
1546732200	362.000000
1546732800	362.000000
1546733400	364.000000
1546734000	364.000000
1546734600	365.000000
1546735200	364.000000
1546735800	364.000000
1546736400	364.000000
1546737000	364.000000
1546737600	366.000000
1546738200	359.000000
1546738800	363.000000
1546739400	364.000000
1546740000	361.000000
1546740600	362.000000
1546741200	365.000000
1546741800	364.000000
1546742400	365.000000
1546743000	365.000000
1546743600	364.000000
1546744200	363.000000
1546744800	363.000000
1546745400	362.000000
1546746000	364.000000
1546746600	364.000000
1546747200	364.000000
1546747800	364.000000
1546748400	363.000000
1546749000	364.000000
1546749600	364.000000
1546750200	363.000000
1546750800	363.000000
1546751400	363.000000
1546752000	363.000000
1546752600	363.000000
1546753200	363.000000
1546753800	362.000000
1546754400	364.000000
1546755000	365.000000
1546755600	365.000000
1546756200	364.000000
1546756800	365.000000
1546757400	363.000000
1546758000	364.000000
1546758600	362.000000
1546759200	364.000000
1546759800	362.000000
1546760400	364.000000
1546761000	363.000000
1546761600	361.000000
1546762200	364.000000
1546762800	362.000000
1546763400	363.000000
1546764000	361.000000
1546764600	361.000000
1546765200	361.000000
1546765800	361.000000
1546766400	362.000000
1546767000	363.000000
1546767600	363.000000
1546768200	363.000000
1546768800	361.000000
1546769400	363.000000
1546770000	361.000000
1546770600	362.000000
1546771200	362.000000
1546771800	359.000000
1546772400	361.000000
1546773000	362.000000
1546773600	360.000000
1546774200	361.000000
1546774800	360.000000
1546775400	361.000000
1546776000	362.000000
1546776600	359.000000
1546777200	357.000000
1546777800	358.000000
1546778400	361.000000
1546779000	361.000000
1546779600	361.000000
1546780200	359.000000
1546780800	361.000000
1546781400	361.000000
1546782000	359.000000
1546782600	360.000000
1546783200	359.000000
1546783800	358.000000
1546784400	360.000000
1546785000	360.000000
1546785600	359.000000
1546786200	360.000000
1546786800	359.000000
1546787400	360.000000
1546788000	359.000000
1546788600	361.000000
1546789200	359.000000
1546789800	361.000000
1546790400	358.000000
1546791000	357.000000
1546791600	359.000000
1546792200	358.000000
1546792800	359.000000
1546793400	360.000000
1546794000	360.000000
1546794600	355.000000
1546795200	358.000000
1546795800	359.000000
1546796400	360.000000
1546797000	358.000000
1546797600	359.000000
1546798200	355.000000
1546798800	357.000000
1546799400	358.000000
1546800000	358.000000
1546800600	358.000000
1546801200	357.000000
1546801800	358.000000
1546802400	359.000000
1546803000	358.000000
1546803600	356.000000
1546804200	358.000000
1546804800	358.000000
1546805400	359.000000
1546806000	358.000000
1546806600	357.000000
1546807200	357.000000
1546807800	360.000000
1546808400	357.000000
1546809000	359.000000
1546809600	361.000000
1546810200	359.000000
1546810800	359.000000
1546811400	357.000000
1546812000	357.000000
1546812600	357.000000
1546813200	359.000000
1546813800	358.000000
1546814400	360.000000
1546815000	359.000000
1546815600	358.000000
1546816200	360.000000
1546816800	361.000000
1546817400	358.000000
1546818000	358.000000
1546818600	358.000000
1546819200	359.000000
1546819800	360.000000
1546820400	358.000000
1546821000	363.000000
1546821600	360.000000
1546822200	359.000000
1546822800	360.000000
1546823400	360.000000
1546824000	360.000000
1546824600	358.000000
1546825200	359.000000
1546825800	361.000000
1546826400	358.000000
1546827000	362.000000
1546827600	358.000000
1546828200	358.000000
1546828800	360.000000
1546829400	359.000000
1546830000	358.000000
1546830600	358.000000
1546831200	358.000000
1546831800	358.000000
1546832400	360.000000
1546833000	359.000000
1546833600	360.000000
1546834200	360.000000
1546834800	359.000000
1546835400	360.000000
1546836000	359.000000
1546836600	360.000000
1546837200	360.000000
1546837800	360.000000
1546838400	360.000000
1546839000	358.000000
1546839600	358.000000
1546840200	358.000000
1546840800	360.000000
1546841400	361.000000
1546842000	361.000000
1546842600	361.000000
1546843200	362.000000
1546843800	361.000000
1546844400	360.000000
1546845000	357.000000
1546845600	360.000000
1546846200	358.000000
1546846800	358.000000
1546847400	360.000000
1546848000	359.000000
1546848600	361.000000
1546849200	360.000000
1546849800	357.000000
1546850400	359.000000
1546851000	360.000000
1546851600	359.000000
1546852200	356.000000
1546852800	363.000000
1546853400	360.000000
1546854000	361.000000
1546854600	360.000000
1546855200	360.000000
1546855800	361.000000
1546856400	362.000000
1546857000	358.000000
1546857600	351.000000
1546858200	351.000000
1546858800	348.000000
1546859400	348.000000
1546860000	349.000000
1546860600	348.000000
1546861200	351.000000
1546861800	350.000000
1546862400	352.000000
1546863000	351.000000
1546863600	350.000000
1546864200	352.000000
1546864800	352.000000
1546865400	353.000000
1546866000	353.000000
1546866600	354.000000
1546867200	354.000000
1546867800	354.000000
1546868400	355.000000
1546869000	356.000000
1546869600	354.000000
1546870200	356.000000
1546870800	356.000000
1546871400	354.000000
1546872000	357.000000
1546872600	358.000000
1546873200	358.000000
1546873800	359.000000
1546874400	358.000000
1546875000	360.000000
1546875600	358.000000
1546876200	358.000000
1546876800	357.000000
1546877400	357.000000
1546878000	360.000000
1546878600	361.000000
1546879200	362.000000
1546879800	362.000000
1546880400	361.000000
1546881000	360.000000
1546881600	360.000000
1546882200	361.000000
1546882800	357.000000
1546883400	356.000000
1546884000	356.000000
1546884600	355.000000
1546885200	357.000000
1546885800	357.000000
1546886400	357.000000
1546887000	358.000000
1546887600	357.000000
1546888200	358.000000
1546888800	357.000000
1546889400	357.000000
1546890000	358.000000
1546890600	360.000000
1546891200	361.000000
1546891800	361.000000
1546892400	361.000000
1546893000	361.000000
1546893600	361.000000
1546894200	361.000000
1546894800	363.000000
1546895400	363.000000
1546896000	361.000000
1546896600	362.000000
1546897200	362.000000
1546897800	364.000000
1546898400	364.000000
1546899000	364.000000
1546899600	361.000000
1546900200	363.000000
1546900800	364.000000
1546901400	366.000000
1546815600	358.000000
1546816200	360.000000
1546816800	361.000000
1546817400	358.000000
1546818000	358.000000
1546818600	358.000000
1546819200	359.000000
1546819800	360.000000
1546820400	358.000000
1546821000	363.000000
1546821600	360.000000
1546822200	359.000000
1546822800	360.000000
1546823400	360.000000
1546824000	360.000000
1546824600	358.000000
1546825200	359.000000
1546825800	361.000000
1546826400	358.000000
1546827000	362.000000
1546827600	358.000000
1546828200	358.000000
1546828800	360.000000
1546829400	359.000000
1546830000	358.000000
1546830600	358.000000
1546831200	358.000000
1546831800	358.000000
1546832400	360.000000
1546833000	359.000000
1546833600	360.000000
1546834200	360.000000
1546834800	359.000000
1546835400	360.000000
1546836000	359.000000
1546836600	360.000000
1546837200	360.000000
1546837800	360.000000
1546838400	360.000000
1546839000	358.000000
1546839600	358.000000
1546840200	358.000000
1546840800	360.000000
1546841400	361.000000
1546842000	361.000000
1546842600	361.000000
1546843200	362.000000
1546843800	361.000000
1546844400	360.000000
1546845000	357.000000
1546845600	360.000000
1546846200	358.000000
1546846800	358.000000
1546847400	360.000000
1546848000	359.000000
1546848600	361.000000
1546849200	360.000000
1546849800	357.000000
1546850400	359.000000
1546851000	360.000000
1546851600	359.000000
1546852200	356.000000
1546852800	363.000000
1546853400	360.000000
1546854000	361.000000
1546854600	360.000000
1546855200	360.000000
1546855800	361.000000
1546856400	362.000000
1546857000	358.000000
1546857600	351.000000
1546858200	351.000000
1546858800	348.000000
1546859400	348.000000
1546860000	349.000000
1546860600	348.000000
1546861200	351.000000
1546861800	350.000000
1546862400	352.000000
1546863000	351.000000
1546863600	350.000000
1546864200	352.000000
1546864800	352.000000
1546865400	353.000000
1546866000	353.000000
1546866600	354.000000
1546867200	354.000000
1546867800	354.000000
1546868400	355.000000
1546869000	356.000000
1546869600	354.000000
1546870200	356.000000
1546870800	356.000000
1546871400	354.000000
1546872000	357.000000
1546872600	358.000000
1546873200	358.000000
1546873800	359.000000
1546874400	358.000000
1546875000	360.000000
1546875600	358.000000
1546876200	358.000000
1546876800	357.000000
1546877400	357.000000
1546878000	360.000000
1546878600	361.000000
1546879200	362.000000
1546879800	362.000000
1546880400	361.000000
1546881000	360.000000
1546881600	360.000000
1546882200	361.000000
1546882800	357.000000
1546883400	356.000000
1546884000	356.000000
1546884600	355.000000
1546885200	357.000000
1546885800	357.000000
1546886400	357.000000
1546887000	358.000000
1546887600	357.000000
1546888200	358.000000
1546888800	357.000000
1546889400	357.000000
1546890000	358.000000
1546890600	360.000000
1546891200	361.000000
1546891800	361.000000
1546892400	361.000000
1546893000	361.000000
1546893600	361.000000
1546894200	361.000000
1546894800	363.000000
1546895400	363.000000
1546896000	361.000000
1546896600	362.000000
1546897200	362.000000
1546897800	364.000000
1546898400	364.000000
1546899000	364.000000
1546899600	361.000000
1546900200	363.000000
1546900800	364.000000
1546901400	366.000000
1546902000	365.000000
1546902600	365.000000
1546903200	362.000000
1546903800	364.000000
1546904400	366.000000
1546905000	364.000000
1546905600	364.000000
1546906200	364.000000
1546906800	365.000000
1546907400	362.000000
1546908000	367.000000
1546908600	364.000000
1546909200	365.000000
1546909800	365.000000
1546910400	362.000000
1546911000	364.000000
1546911600	365.000000
1546912200	362.000000
1546912800	364.000000
1546913400	364.000000
1546914000	364.000000
1546914600	359.000000
1546915200	365.000000
1546915800	364.000000
1546916400	360.000000
1546917000	361.000000
1546917600	363.000000
1546918200	364.000000
1546918800	363.000000
1546919400	364.000000
1546920000	364.000000
1546920600	364.000000
1546921200	363.000000
1546921800	363.000000
1546922400	363.000000
1546923000	362.000000
1546923600	362.000000
1546924200	362.000000
1546924800	362.000000
1546925400	362.000000
1546926000	364.000000
1546926600	363.000000
1546927200	362.000000
1546927800	362.000000
1546928400	361.000000
1546929000	361.000000
1546929600	361.000000
1546930200	361.000000
1546930800	361.000000
1546931400	362.000000
1546932000	363.000000
1546932600	363.000000
1546933200	363.000000
1546933800	363.000000
1546934400	363.000000
1546935000	361.000000
1546935600	362.000000
1546936200	362.000000
1546936800	362.000000
1546937400	362.000000
1546938000	360.000000
1546938600	361.000000
1546939200	359.000000
1546939800	355.000000
1546940400	356.000000
1546941000	356.000000
1546941600	357.000000
1546942200	357.000000
1546942800	357.000000
1546943400	359.000000
1546944000	359.000000
1546944600	360.000000
1546945200	359.000000
1546945800	359.000000
1546946400	358.000000
1546947000	358.000000
1546947600	360.000000
1546948200	356.000000
1546948800	353.000000
1546949400	354.000000
1546950000	354.000000
1546950600	353.000000
1546951200	352.000000
1546951800	353.000000
1546952400	355.000000
1546953000	356.000000
1546953600	357.000000
1546954200	357.000000
1546954800	357.000000
1546955400	357.000000
1546956000	358.000000
1546956600	357.000000
1546957200	358.000000
1546957800	359.000000
1546958400	359.000000
1546959000	360.000000
1546959600	359.000000
1546960200	359.000000
1546960800	359.000000
1546961400	359.000000
1546962000	358.000000
1546962600	358.000000
1546963200	360.000000
1546963800	358.000000
1546964400	359.000000
1546965000	359.000000
1546965600	357.000000
1546966200	357.000000
1546966800	358.000000
1546967400	358.000000
1546968000	358.000000
1546968600	359.000000
1546969200	359.000000
1546969800	359.000000
1546970400	354.000000
1546971000	352.000000
1546971600	350.000000
1546972200	351.000000
1546972800	354.000000
1546973400	353.000000
1546974000	351.000000
1546974600	353.000000
1546975200	352.000000
1546975800	356.000000
1546976400	356.000000
1546977000	354.000000
1546977600	354.000000
1546978200	356.000000
1546978800	356.000000
1546979400	358.000000
1546980000	358.000000
1546980600	359.000000
1546981200	358.000000
1546981800	357.000000
1546982400	358.000000
1546983000	359.000000
1546983600	357.000000
1546984200	358.000000
1546984800	358.000000
1546985400	358.000000
1546986000	358.000000
1546986600	359.000000
1546987200	358.000000
1546987800	359.000000
1546902000	365.000000
1546902600	365.000000
1546903200	362.000000
1546903800	364.000000
1546904400	366.000000
1546905000	364.000000
1546905600	364.000000
1546906200	364.000000
1546906800	365.000000
1546907400	362.000000
1546908000	367.000000
1546908600	364.000000
1546909200	365.000000
1546909800	365.000000
1546910400	362.000000
1546911000	364.000000
1546911600	365.000000
1546912200	362.000000
1546912800	364.000000
1546913400	364.000000
1546914000	364.000000
1546914600	359.000000
1546915200	365.000000
1546915800	364.000000
1546916400	360.000000
1546917000	361.000000
1546917600	363.000000
1546918200	364.000000
1546918800	363.000000
1546919400	364.000000
1546920000	364.000000
1546920600	364.000000
1546921200	363.000000
1546921800	363.000000
1546922400	363.000000
1546923000	362.000000
1546923600	362.000000
1546924200	362.000000
1546924800	362.000000
1546925400	362.000000
1546926000	364.000000
1546926600	363.000000
1546927200	362.000000
1546927800	362.000000
1546928400	361.000000
1546929000	361.000000
1546929600	361.000000
1546930200	361.000000
1546930800	361.000000
1546931400	362.000000
1546932000	363.000000
1546932600	363.000000
1546933200	363.000000
1546933800	363.000000
1546934400	363.000000
1546935000	361.000000
1546935600	362.000000
1546936200	362.000000
1546936800	362.000000
1546937400	362.000000
1546938000	360.000000
1546938600	361.000000
1546939200	359.000000
1546939800	355.000000
1546940400	356.000000
1546941000	356.000000
1546941600	357.000000
1546942200	357.000000
1546942800	357.000000
1546943400	359.000000
1546944000	359.000000
1546944600	360.000000
1546945200	359.000000
1546945800	359.000000
1546946400	358.000000
1546947000	358.000000
1546947600	360.000000
1546948200	356.000000
1546948800	353.000000
1546949400	354.000000
1546950000	354.000000
1546950600	353.000000
1546951200	352.000000
1546951800	353.000000
1546952400	355.000000
1546953000	356.000000
1546953600	357.000000
1546954200	357.000000
1546954800	357.000000
1546955400	357.000000
1546956000	358.000000
1546956600	357.000000
1546957200	358.000000
1546957800	359.000000
1546958400	359.000000
1546959000	360.000000
1546959600	359.000000
1546960200	359.000000
1546960800	359.000000
1546961400	359.000000
1546962000	358.000000
1546962600	358.000000
1546963200	360.000000
1546963800	358.000000
1546964400	359.000000
1546965000	359.000000
1546965600	357.000000
1546966200	357.000000
1546966800	358.000000
1546967400	358.000000
1546968000	358.000000
1546968600	359.000000
1546969200	359.000000
1546969800	359.000000
1546970400	354.000000
1546971000	352.000000
1546971600	350.000000
1546972200	351.000000
1546972800	354.000000
1546973400	353.000000
1546974000	351.000000
1546974600	353.000000
1546975200	352.000000
1546975800	356.000000
1546976400	356.000000
1546977000	354.000000
1546977600	354.000000
1546978200	356.000000
1546978800	356.000000
1546979400	358.000000
1546980000	358.000000
1546980600	359.000000
1546981200	358.000000
1546981800	357.000000
1546982400	358.000000
1546983000	359.000000
1546983600	357.000000
1546984200	358.000000
1546984800	358.000000
1546985400	358.000000
1546986000	358.000000
1546986600	359.000000
1546987200	358.000000
1546987800	359.000000
1546988400	359.000000
1546989000	359.000000
1546989600	358.000000
1546990200	358.000000
1546990800	356.000000
1546991400	359.000000
1546992000	358.000000
1546992600	358.000000
1546993200	356.000000
1546993800	359.000000
1546994400	357.000000
1546995000	357.000000
1546995600	360.000000
1546996200	358.000000
1546996800	359.000000
1546997400	358.000000
1546998000	357.000000
1546998600	357.000000
1546999200	357.000000
1546999800	359.000000
1547000400	359.000000
1547001000	357.000000
1547001600	358.000000
1547002200	357.000000
1547002800	358.000000
1547003400	359.000000
1547004000	359.000000
1547004600	357.000000
1547005200	359.000000
1547005800	358.000000
1547006400	358.000000
1547007000	358.000000
1547007600	359.000000
1547008200	358.000000
1547008800	357.000000
1547009400	357.000000
1547010000	359.000000
1547010600	359.000000
1547011200	358.000000
1547011800	358.000000
1547012400	358.000000
1547013000	359.000000
1547013600	358.000000
1547014200	359.000000
1547014800	357.000000
1547015400	357.000000
1547016000	357.000000
1547016600	357.000000
1547017200	358.000000
1547017800	358.000000
1547018400	358.000000
1547019000	359.000000
1547019600	359.000000
1547020200	358.000000
1547020800	358.000000
1547021400	357.000000
1547022000	357.000000
1547022600	357.000000
1547023200	357.000000
1547023800	357.000000
1547024400	357.000000
1547025000	355.000000
1547025600	355.000000
1547026200	355.000000
1547026800	355.000000
1547027400	355.000000
1547028000	357.000000
1547028600	356.000000
1547029200	354.000000
1547029800	357.000000
1547030400	355.000000
1547031000	353.000000
1547031600	351.000000
1547032200	351.000000
1547032800	351.000000
1547033400	353.000000
1547034000	353.000000
1547034600	354.000000
1547035200	352.000000
1547035800	354.000000
1547036400	356.000000
1547037000	357.000000
1547037600	355.000000
1547038200	356.000000
1547038800	358.000000
1547039400	358.000000
1547040000	359.000000
1547040600	360.000000
1547041200	360.000000
1547041800	361.000000
1547042400	359.000000
1547043000	360.000000
1547043600	361.000000
1547044200	361.000000
1547044800	360.000000
1547045400	360.000000
1547046000	362.000000
1547046600	359.000000
1547047200	360.000000
1547047800	362.000000
1547048400	362.000000
1547049000	361.000000
1547049600	363.000000
1547050200	361.000000
1547050800	362.000000
1547051400	361.000000
1547052000	362.000000
1547052600	362.000000
1547053200	364.000000
1547053800	363.000000
1547054400	362.000000
1547055000	363.000000
1547055600	362.000000
1547056200	361.000000
1547056800	360.000000
1547057400	360.000000
1547058000	360.000000
1547058600	362.000000
1547059200	361.000000
1547059800	356.000000
1547060400	356.000000
1547061000	353.000000
1547061600	352.000000
1547062200	351.000000
1547062800	354.000000
1547063400	357.000000
1547064000	356.000000
1547064600	357.000000
1547065200	358.000000
1547065800	360.000000
1547066400	358.000000
1547067000	358.000000
1547067600	360.000000
1547068200	361.000000
1547068800	360.000000
1547069400	363.000000
1547070000	365.000000
1547070600	364.000000
1547071200	364.000000
1547071800	363.000000
1547072400	364.000000
1547073000	364.000000
1547073600	365.000000
1547074200	365.000000
1546988400	359.000000
1546989000	359.000000
1546989600	358.000000
1546990200	358.000000
1546990800	356.000000
1546991400	359.000000
1546992000	358.000000
1546992600	358.000000
1546993200	356.000000
1546993800	359.000000
1546994400	357.000000
1546995000	357.000000
1546995600	360.000000
1546996200	358.000000
1546996800	359.000000
1546997400	358.000000
1546998000	357.000000
1546998600	357.000000
1546999200	357.000000
1546999800	359.000000
1547000400	359.000000
1547001000	357.000000
1547001600	358.000000
1547002200	357.000000
1547002800	358.000000
1547003400	359.000000
1547004000	359.000000
1547004600	357.000000
1547005200	359.000000
1547005800	358.000000
1547006400	358.000000
1547007000	358.000000
1547007600	359.000000
1547008200	358.000000
1547008800	357.000000
1547009400	357.000000
1547010000	359.000000
1547010600	359.000000
1547011200	358.000000
1547011800	358.000000
1547012400	358.000000
1547013000	359.000000
1547013600	358.000000
1547014200	359.000000
1547014800	357.000000
1547015400	357.000000
1547016000	357.000000
1547016600	357.000000
1547017200	358.000000
1547017800	358.000000
1547018400	358.000000
1547019000	359.000000
1547019600	359.000000
1547020200	358.000000
1547020800	358.000000
1547021400	357.000000
1547022000	357.000000
1547022600	357.000000
1547023200	357.000000
1547023800	357.000000
1547024400	357.000000
1547025000	355.000000
1547025600	355.000000
1547026200	355.000000
1547026800	355.000000
1547027400	355.000000
1547028000	357.000000
1547028600	356.000000
1547029200	354.000000
1547029800	357.000000
1547030400	355.000000
1547031000	353.000000
1547031600	351.000000
1547032200	351.000000
1547032800	351.000000
1547033400	353.000000
1547034000	353.000000
1547034600	354.000000
1547035200	352.000000
1547035800	354.000000
1547036400	356.000000
1547037000	357.000000
1547037600	355.000000
1547038200	356.000000
1547038800	358.000000
1547039400	358.000000
1547040000	359.000000
1547040600	360.000000
1547041200	360.000000
1547041800	361.000000
1547042400	359.000000
1547043000	360.000000
1547043600	361.000000
1547044200	361.000000
1547044800	360.000000
1547045400	360.000000
1547046000	362.000000
1547046600	359.000000
1547047200	360.000000
1547047800	362.000000
1547048400	362.000000
1547049000	361.000000
1547049600	363.000000
1547050200	361.000000
1547050800	362.000000
1547051400	361.000000
1547052000	362.000000
1547052600	362.000000
1547053200	364.000000
1547053800	363.000000
1547054400	362.000000
1547055000	363.000000
1547055600	362.000000
1547056200	361.000000
1547056800	360.000000
1547057400	360.000000
1547058000	360.000000
1547058600	362.000000
1547059200	361.000000
1547059800	356.000000
1547060400	356.000000
1547061000	353.000000
1547061600	352.000000
1547062200	351.000000
1547062800	354.000000
1547063400	357.000000
1547064000	356.000000
1547064600	357.000000
[truncated: 120,911 more rows]
