# Supplementary material for: Long-term monitoring data logs of a recirculating artificial seawater based colonial ascidian aquaculture
Source: Data Brief. 2021 Sep 15;38:107372. doi: 10.1016/j.dib.2021.107372 (PMC8449185; doi:10.1016/j.dib.2021.107372)
Supplement: Supplementary file 1 [file mmc1.zip › Apex_Salt_Sump.csv]

1546470000	35.800000
1546470600	35.800000
1546471200	35.800000
1546471800	35.800000
1546472400	35.800000
1546473000	35.800000
1546473600	35.800000
1546474200	35.900000
1546474800	35.700000
1546475400	35.800000
1546476000	35.800000
1546476600	35.800000
1546477200	35.900000
1546477800	35.900000
1546478400	35.900000
1546479000	35.900000
1546479600	35.900000
1546480200	35.900000
1546480800	35.600000
1546481400	35.800000
1546482000	35.800000
1546482600	35.800000
1546483200	35.900000
1546483800	35.900000
1546484400	35.900000
1546485000	35.900000
1546485600	35.000000
1546486200	35.800000
1546486800	35.800000
1546487400	35.900000
1546488000	35.900000
1546488600	35.900000
1546489200	35.800000
1546489800	35.900000
1546490400	36.000000
1546491000	35.500000
1546491600	35.800000
1546492200	35.800000
1546492800	35.800000
1546493400	35.900000
1546494000	35.900000
1546494600	35.900000
1546495200	35.900000
1546495800	36.000000
1546496400	35.900000
1546497000	35.500000
1546497600	35.800000
1546498200	35.800000
1546498800	35.900000
1546499400	36.000000
1546500000	35.900000
1546500600	36.000000
1546501200	35.900000
1546501800	36.000000
1546502400	35.900000
1546503000	36.000000
1546503600	35.200000
1546504200	35.800000
1546504800	35.800000
1546505400	35.800000
1546506000	35.800000
1546506600	35.800000
1546507200	35.900000
1546507800	36.000000
1546508400	35.900000
1546509000	36.000000
1546509600	35.100000
1546510200	35.800000
1546510800	35.900000
1546511400	35.900000
1546512000	35.900000
1546512600	35.900000
1546513200	36.000000
1546513800	35.900000
1546514400	35.700000
1546515000	35.800000
1546515600	35.800000
1546516200	35.800000
1546516800	35.800000
1546517400	35.900000
1546518000	36.000000
1546518600	35.900000
1546519200	35.500000
1546519800	35.600000
1546520400	35.800000
1546521000	35.800000
1546521600	35.500000
1546522200	34.600000
1546522800	34.900000
1546523400	35.100000
1546524000	34.800000
1546524600	35.100000
1546525200	35.200000
1546525800	35.200000
1546526400	35.200000
1546527000	35.300000
1546527600	35.200000
1546528200	34.600000
1546528800	35.000000
1546529400	35.300000
1546530000	35.300000
1546530600	35.300000
1546531200	35.300000
1546531800	35.300000
1546532400	35.400000
1546533000	35.300000
1546533600	35.400000
1546534200	35.000000
1546534800	35.400000
1546535400	35.500000
1546536000	35.400000
1546536600	35.400000
1546537200	35.400000
1546537800	35.400000
1546538400	34.500000
1546539000	35.300000
1546539600	35.500000
1546540200	35.300000
1546540800	35.400000
1546541400	35.400000
1546542000	35.400000
1546542600	35.400000
1546543200	35.400000
1546543800	35.500000
1546544400	34.700000
1546545000	35.300000
1546545600	35.500000
1546546200	35.500000
1546546800	35.500000
1546547400	35.400000
1546548000	35.500000
1546548600	35.500000
1546549200	35.500000
1546549800	35.100000
1546550400	35.400000
1546551000	35.500000
1546551600	35.500000
1546552200	35.500000
1546552800	35.500000
1546553400	35.500000
1546554000	35.500000
1546554600	35.500000
1546555200	34.800000
1546555800	35.400000
1546470000	35.800000
1546470600	35.800000
1546471200	35.800000
1546471800	35.800000
1546472400	35.800000
1546473000	35.800000
1546473600	35.800000
1546474200	35.900000
1546474800	35.700000
1546475400	35.800000
1546476000	35.800000
1546476600	35.800000
1546477200	35.900000
1546477800	35.900000
1546478400	35.900000
1546479000	35.900000
1546479600	35.900000
1546480200	35.900000
1546480800	35.600000
1546481400	35.800000
1546482000	35.800000
1546482600	35.800000
1546483200	35.900000
1546483800	35.900000
1546484400	35.900000
1546485000	35.900000
1546485600	35.000000
1546486200	35.800000
1546486800	35.800000
1546487400	35.900000
1546488000	35.900000
1546488600	35.900000
1546489200	35.800000
1546489800	35.900000
1546490400	36.000000
1546491000	35.500000
1546491600	35.800000
1546492200	35.800000
1546492800	35.800000
1546493400	35.900000
1546494000	35.900000
1546494600	35.900000
1546495200	35.900000
1546495800	36.000000
1546496400	35.900000
1546497000	35.500000
1546497600	35.800000
1546498200	35.800000
1546498800	35.900000
1546499400	36.000000
1546500000	35.900000
1546500600	36.000000
1546501200	35.900000
1546501800	36.000000
1546502400	35.900000
1546503000	36.000000
1546503600	35.200000
1546504200	35.800000
1546504800	35.800000
1546505400	35.800000
1546506000	35.800000
1546506600	35.800000
1546507200	35.900000
1546507800	36.000000
1546508400	35.900000
1546509000	36.000000
1546509600	35.100000
1546510200	35.800000
1546510800	35.900000
1546511400	35.900000
1546512000	35.900000
1546512600	35.900000
1546513200	36.000000
1546513800	35.900000
1546514400	35.700000
1546515000	35.800000
1546515600	35.800000
1546516200	35.800000
1546516800	35.800000
1546517400	35.900000
1546518000	36.000000
1546518600	35.900000
1546519200	35.500000
1546519800	35.600000
1546520400	35.800000
1546521000	35.800000
1546521600	35.500000
1546522200	34.600000
1546522800	34.900000
1546523400	35.100000
1546524000	34.800000
1546524600	35.100000
1546525200	35.200000
1546525800	35.200000
1546526400	35.200000
1546527000	35.300000
1546527600	35.200000
1546528200	34.600000
1546528800	35.000000
1546529400	35.300000
1546530000	35.300000
1546530600	35.300000
1546531200	35.300000
1546531800	35.300000
1546532400	35.400000
1546533000	35.300000
1546533600	35.400000
1546534200	35.000000
1546534800	35.400000
1546535400	35.500000
1546536000	35.400000
1546536600	35.400000
1546537200	35.400000
1546537800	35.400000
1546538400	34.500000
1546539000	35.300000
1546539600	35.500000
1546540200	35.300000
1546540800	35.400000
1546541400	35.400000
1546542000	35.400000
1546542600	35.400000
1546543200	35.400000
1546543800	35.500000
1546544400	34.700000
1546545000	35.300000
1546545600	35.500000
1546546200	35.500000
1546546800	35.500000
1546547400	35.400000
1546548000	35.500000
1546548600	35.500000
1546549200	35.500000
1546549800	35.100000
1546550400	35.400000
1546551000	35.500000
1546551600	35.500000
1546552200	35.500000
1546552800	35.500000
1546553400	35.500000
1546554000	35.500000
1546554600	35.500000
1546555200	34.800000
1546555800	35.400000
1546556400	35.500000
1546557000	35.500000
1546557600	35.400000
1546558200	35.500000
1546558800	35.500000
1546559400	35.500000
1546560000	35.200000
1546560600	35.400000
1546561200	35.500000
1546561800	35.500000
1546562400	35.400000
1546563000	35.500000
1546563600	35.400000
1546564200	35.500000
1546564800	35.500000
1546565400	35.500000
1546566000	34.700000
1546566600	35.300000
1546567200	35.500000
1546567800	35.500000
1546568400	35.400000
1546569000	35.500000
1546569600	35.500000
1546570200	35.500000
1546570800	34.700000
1546571400	35.300000
1546572000	35.400000
1546572600	35.500000
1546573200	35.500000
1546573800	35.500000
1546574400	35.500000
1546575000	35.500000
1546575600	35.500000
1546576200	35.600000
1546576800	35.700000
1546577400	34.700000
1546578000	35.400000
1546578600	35.500000
1546579200	35.500000
1546579800	35.500000
1546580400	35.500000
1546581000	35.500000
1546581600	35.500000
1546582200	35.600000
1546582800	35.600000
1546583400	35.000000
1546584000	35.500000
1546584600	35.500000
1546585200	35.500000
1546585800	35.600000
1546586400	35.500000
1546587000	35.600000
1546587600	35.700000
1546588200	35.600000
1546588800	35.700000
1546589400	35.200000
1546590000	35.500000
1546590600	35.500000
1546591200	35.500000
1546591800	35.600000
1546592400	35.600000
1546593000	35.600000
1546593600	35.600000
1546594200	35.200000
1546594800	35.500000
1546595400	35.500000
1546596000	35.600000
1546596600	35.500000
1546597200	32.700000
1546597800	33.100000
1546598400	33.300000
1546599000	33.500000
1546599600	33.600000
1546600200	33.800000
1546600800	33.700000
1546601400	33.800000
1546602000	33.800000
1546602600	33.700000
1546603200	33.500000
1546603800	34.100000
1546604400	34.100000
1546605000	34.100000
1546605600	34.100000
1546606200	34.000000
1546606800	34.100000
1546607400	34.100000
1546608000	34.100000
1546608600	34.200000
1546609200	34.300000
1546609800	33.900000
1546610400	34.500000
1546611000	34.400000
1546611600	34.400000
1546612200	34.500000
1546612800	34.500000
1546613400	34.600000
1546614000	34.900000
1546614600	34.900000
1546615200	34.900000
1546615800	34.200000
1546616400	34.000000
1546617000	33.200000
1546617600	33.500000
1546618200	33.500000
1546618800	33.500000
1546619400	33.600000
1546620000	33.500000
1546620600	33.500000
1546621200	34.000000
1546621800	33.800000
1546622400	33.800000
1546623000	33.800000
1546623600	33.800000
1546624200	33.800000
1546624800	33.800000
1546625400	33.800000
1546626000	33.800000
1546626600	34.000000
1546627200	34.500000
1546627800	33.900000
1546628400	34.100000
1546629000	33.900000
1546629600	34.100000
1546630200	34.200000
1546630800	34.100000
1546631400	34.100000
1546632000	34.200000
1546632600	34.200000
1546633200	33.900000
1546633800	34.400000
1546634400	34.300000
1546635000	34.200000
1546635600	34.400000
1546636200	34.300000
1546636800	34.400000
1546637400	34.400000
1546638000	34.400000
1546638600	34.400000
1546639200	34.600000
1546639800	34.100000
1546640400	34.600000
1546641000	34.500000
1546641600	34.400000
1546642200	34.400000
1546556400	35.500000
1546557000	35.500000
1546557600	35.400000
1546558200	35.500000
1546558800	35.500000
1546559400	35.500000
1546560000	35.200000
1546560600	35.400000
1546561200	35.500000
1546561800	35.500000
1546562400	35.400000
1546563000	35.500000
1546563600	35.400000
1546564200	35.500000
1546564800	35.500000
1546565400	35.500000
1546566000	34.700000
1546566600	35.300000
1546567200	35.500000
1546567800	35.500000
1546568400	35.400000
1546569000	35.500000
1546569600	35.500000
1546570200	35.500000
1546570800	34.700000
1546571400	35.300000
1546572000	35.400000
1546572600	35.500000
1546573200	35.500000
1546573800	35.500000
1546574400	35.500000
1546575000	35.500000
1546575600	35.500000
1546576200	35.600000
1546576800	35.700000
1546577400	34.700000
1546578000	35.400000
1546578600	35.500000
1546579200	35.500000
1546579800	35.500000
1546580400	35.500000
1546581000	35.500000
1546581600	35.500000
1546582200	35.600000
1546582800	35.600000
1546583400	35.000000
1546584000	35.500000
1546584600	35.500000
1546585200	35.500000
1546585800	35.600000
1546586400	35.500000
1546587000	35.600000
1546587600	35.700000
1546588200	35.600000
1546588800	35.700000
1546589400	35.200000
1546590000	35.500000
1546590600	35.500000
1546591200	35.500000
1546591800	35.600000
1546592400	35.600000
1546593000	35.600000
1546593600	35.600000
1546594200	35.200000
1546594800	35.500000
1546595400	35.500000
1546596000	35.600000
1546596600	35.500000
1546597200	32.700000
1546597800	33.100000
1546598400	33.300000
1546599000	33.500000
1546599600	33.600000
1546600200	33.800000
1546600800	33.700000
1546601400	33.800000
1546602000	33.800000
1546602600	33.700000
1546603200	33.500000
1546603800	34.100000
1546604400	34.100000
1546605000	34.100000
1546605600	34.100000
1546606200	34.000000
1546606800	34.100000
1546607400	34.100000
1546608000	34.100000
1546608600	34.200000
1546609200	34.300000
1546609800	33.900000
1546610400	34.500000
1546611000	34.400000
1546611600	34.400000
1546612200	34.500000
1546612800	34.500000
1546613400	34.600000
1546614000	34.900000
1546614600	34.900000
1546615200	34.900000
1546615800	34.200000
1546616400	34.000000
1546617000	33.200000
1546617600	33.500000
1546618200	33.500000
1546618800	33.500000
1546619400	33.600000
1546620000	33.500000
1546620600	33.500000
1546621200	34.000000
1546621800	33.800000
1546622400	33.800000
1546623000	33.800000
1546623600	33.800000
1546624200	33.800000
1546624800	33.800000
1546625400	33.800000
1546626000	33.800000
1546626600	34.000000
1546627200	34.500000
1546627800	33.900000
1546628400	34.100000
1546629000	33.900000
1546629600	34.100000
1546630200	34.200000
1546630800	34.100000
1546631400	34.100000
1546632000	34.200000
1546632600	34.200000
1546633200	33.900000
1546633800	34.400000
1546634400	34.300000
1546635000	34.200000
1546635600	34.400000
1546636200	34.300000
1546636800	34.400000
1546637400	34.400000
1546638000	34.400000
1546638600	34.400000
1546639200	34.600000
1546639800	34.100000
1546640400	34.600000
1546641000	34.500000
1546641600	34.400000
1546642200	34.400000
1546642800	34.600000
1546643400	34.500000
1546644000	34.600000
1546644600	34.600000
1546645200	34.600000
1546645800	34.700000
1546646400	34.900000
1546647000	34.600000
1546647600	34.600000
1546648200	34.800000
1546648800	34.800000
1546649400	34.800000
1546650000	34.900000
1546650600	34.900000
1546651200	34.800000
1546651800	35.000000
1546652400	35.000000
1546653000	34.900000
1546653600	35.000000
1546654200	35.000000
1546654800	35.000000
1546655400	35.100000
1546656000	35.100000
1546656600	35.100000
1546657200	35.200000
1546657800	35.200000
1546658400	35.200000
1546659000	35.300000
1546659600	35.200000
1546660200	35.200000
1546660800	35.200000
1546661400	35.200000
1546662000	35.200000
1546662600	35.300000
1546663200	35.300000
1546663800	35.300000
1546664400	35.300000
1546665000	35.400000
1546665600	35.300000
1546666200	35.400000
1546666800	34.800000
1546667400	35.400000
1546668000	35.300000
1546668600	35.400000
1546669200	35.300000
1546669800	35.400000
1546670400	35.400000
1546671000	35.500000
1546671600	35.500000
1546672200	35.500000
1546672800	34.900000
1546673400	35.400000
1546674000	35.500000
1546674600	35.500000
1546675200	35.500000
1546675800	35.500000
1546676400	35.500000
1546677000	35.500000
1546677600	35.500000
1546678200	35.500000
1546678800	35.500000
1546679400	35.700000
1546680000	35.700000
1546680600	34.900000
1546681200	35.500000
1546681800	35.500000
1546682400	35.500000
1546683000	35.500000
1546683600	35.500000
1546684200	35.600000
1546684800	35.600000
1546685400	35.600000
1546686000	35.700000
1546686600	35.600000
1546687200	35.000000
1546687800	35.600000
1546688400	35.600000
1546689000	35.600000
1546689600	35.500000
1546690200	35.700000
1546690800	35.600000
1546691400	35.600000
1546692000	35.800000
1546692600	35.700000
1546693200	35.800000
1546693800	35.800000
1546694400	34.900000
1546695000	35.500000
1546695600	35.500000
1546696200	35.700000
1546696800	35.600000
1546697400	35.600000
1546698000	35.700000
1546698600	35.600000
1546699200	35.700000
1546699800	35.700000
1546700400	35.700000
1546701000	35.700000
1546701600	35.400000
1546702200	35.600000
1546702800	35.600000
1546703400	35.600000
1546704000	35.700000
1546704600	35.700000
1546705200	35.700000
1546705800	35.800000
1546706400	35.700000
1546707000	35.700000
1546707600	35.600000
1546708200	35.600000
1546708800	35.600000
1546709400	35.700000
1546710000	35.700000
1546710600	35.800000
1546711200	35.800000
1546711800	35.700000
1546712400	35.800000
1546713000	35.800000
1546713600	35.800000
1546714200	35.800000
1546714800	35.300000
1546715400	35.800000
1546716000	35.700000
1546716600	35.800000
1546717200	35.800000
1546717800	35.800000
1546718400	35.800000
1546719000	35.800000
1546719600	35.800000
1546720200	35.800000
1546720800	35.800000
1546721400	35.900000
1546722000	35.300000
1546722600	35.800000
1546723200	35.800000
1546723800	35.800000
1546724400	35.800000
1546725000	35.800000
1546725600	35.800000
1546726200	35.800000
1546726800	35.800000
1546727400	35.800000
1546728000	35.900000
1546728600	35.900000
1546642800	34.600000
1546643400	34.500000
1546644000	34.600000
1546644600	34.600000
1546645200	34.600000
1546645800	34.700000
1546646400	34.900000
1546647000	34.600000
1546647600	34.600000
1546648200	34.800000
1546648800	34.800000
1546649400	34.800000
1546650000	34.900000
1546650600	34.900000
1546651200	34.800000
1546651800	35.000000
1546652400	35.000000
1546653000	34.900000
1546653600	35.000000
1546654200	35.000000
1546654800	35.000000
1546655400	35.100000
1546656000	35.100000
1546656600	35.100000
1546657200	35.200000
1546657800	35.200000
1546658400	35.200000
1546659000	35.300000
1546659600	35.200000
1546660200	35.200000
1546660800	35.200000
1546661400	35.200000
1546662000	35.200000
1546662600	35.300000
1546663200	35.300000
1546663800	35.300000
1546664400	35.300000
1546665000	35.400000
1546665600	35.300000
1546666200	35.400000
1546666800	34.800000
1546667400	35.400000
1546668000	35.300000
1546668600	35.400000
1546669200	35.300000
1546669800	35.400000
1546670400	35.400000
1546671000	35.500000
1546671600	35.500000
1546672200	35.500000
1546672800	34.900000
1546673400	35.400000
1546674000	35.500000
1546674600	35.500000
1546675200	35.500000
1546675800	35.500000
1546676400	35.500000
1546677000	35.500000
1546677600	35.500000
1546678200	35.500000
1546678800	35.500000
1546679400	35.700000
1546680000	35.700000
1546680600	34.900000
1546681200	35.500000
1546681800	35.500000
1546682400	35.500000
1546683000	35.500000
1546683600	35.500000
1546684200	35.600000
1546684800	35.600000
1546685400	35.600000
1546686000	35.700000
1546686600	35.600000
1546687200	35.000000
1546687800	35.600000
1546688400	35.600000
1546689000	35.600000
1546689600	35.500000
1546690200	35.700000
1546690800	35.600000
1546691400	35.600000
1546692000	35.800000
1546692600	35.700000
1546693200	35.800000
1546693800	35.800000
1546694400	34.900000
1546695000	35.500000
1546695600	35.500000
1546696200	35.700000
1546696800	35.600000
1546697400	35.600000
1546698000	35.700000
1546698600	35.600000
1546699200	35.700000
1546699800	35.700000
1546700400	35.700000
1546701000	35.700000
1546701600	35.400000
1546702200	35.600000
1546702800	35.600000
1546703400	35.600000
1546704000	35.700000
1546704600	35.700000
1546705200	35.700000
1546705800	35.800000
1546706400	35.700000
1546707000	35.700000
1546707600	35.600000
1546708200	35.600000
1546708800	35.600000
1546709400	35.700000
1546710000	35.700000
1546710600	35.800000
1546711200	35.800000
1546711800	35.700000
1546712400	35.800000
1546713000	35.800000
1546713600	35.800000
1546714200	35.800000
1546714800	35.300000
1546715400	35.800000
1546716000	35.700000
1546716600	35.800000
1546717200	35.800000
1546717800	35.800000
1546718400	35.800000
1546719000	35.800000
1546719600	35.800000
1546720200	35.800000
1546720800	35.800000
1546721400	35.900000
1546722000	35.300000
1546722600	35.800000
1546723200	35.800000
1546723800	35.800000
1546724400	35.800000
1546725000	35.800000
1546725600	35.800000
1546726200	35.800000
1546726800	35.800000
1546727400	35.800000
1546728000	35.900000
1546728600	35.900000
1546729200	35.900000
1546729800	35.800000
1546730400	35.800000
1546731000	35.800000
1546731600	35.800000
1546732200	35.900000
1546732800	35.800000
1546733400	35.900000
1546734000	35.800000
1546734600	35.800000
1546735200	35.800000
1546735800	35.800000
1546736400	35.800000
1546737000	35.400000
1546737600	35.800000
1546738200	35.800000
1546738800	35.900000
1546739400	35.800000
1546740000	35.800000
1546740600	35.800000
1546741200	35.800000
1546741800	35.800000
1546742400	35.800000
1546743000	35.900000
1546743600	35.200000
1546744200	35.800000
1546744800	35.800000
1546745400	35.800000
1546746000	35.800000
1546746600	35.900000
1546747200	35.900000
1546747800	35.900000
1546748400	36.000000
1546749000	35.900000
1546749600	35.600000
1546750200	35.800000
1546750800	35.800000
1546751400	35.800000
1546752000	35.800000
1546752600	35.900000
1546753200	35.800000
1546753800	35.900000
1546754400	35.800000
1546755000	35.900000
1546755600	35.800000
1546756200	35.900000
1546756800	35.800000
1546757400	35.800000
1546758000	35.800000
1546758600	35.900000
1546759200	35.900000
1546759800	35.900000
1546760400	36.000000
1546761000	35.900000
1546761600	36.000000
1546762200	35.900000
1546762800	35.200000
1546763400	35.800000
1546764000	35.800000
1546764600	35.800000
1546765200	35.800000
1546765800	35.800000
1546766400	35.800000
1546767000	35.800000
1546767600	35.800000
1546768200	35.900000
1546768800	35.800000
1546769400	35.900000
1546770000	35.900000
1546770600	35.900000
1546771200	35.800000
1546771800	36.000000
1546772400	35.900000
1546773000	35.900000
1546773600	36.000000
1546774200	35.900000
1546774800	36.000000
1546775400	35.900000
1546776000	36.000000
1546776600	35.900000
1546777200	36.000000
1546777800	35.800000
1546778400	35.800000
1546779000	35.900000
1546779600	36.000000
1546780200	35.900000
1546780800	35.900000
1546781400	36.000000
1546782000	36.000000
1546782600	36.000000
1546783200	36.000000
1546783800	35.200000
1546784400	35.800000
1546785000	35.800000
1546785600	35.900000
1546786200	36.000000
1546786800	36.000000
1546787400	35.900000
1546788000	36.000000
1546788600	36.000000
1546789200	36.000000
1546789800	36.100000
1546790400	35.200000
1546791000	35.900000
1546791600	36.000000
1546792200	35.900000
1546792800	35.900000
1546793400	35.900000
1546794000	35.800000
1546794600	35.900000
1546795200	36.000000
1546795800	36.000000
1546796400	36.000000
1546797000	35.600000
1546797600	35.900000
1546798200	36.000000
1546798800	36.000000
1546799400	35.900000
1546800000	36.000000
1546800600	36.000000
1546801200	36.000000
1546801800	36.000000
1546802400	36.000000
1546803000	36.000000
1546803600	35.900000
1546804200	35.900000
1546804800	36.000000
1546805400	35.800000
1546806000	36.000000
1546806600	36.000000
1546807200	36.000000
1546807800	36.000000
1546808400	36.100000
1546809000	36.000000
1546809600	36.100000
1546810200	35.600000
1546810800	36.000000
1546811400	36.000000
1546812000	36.000000
1546812600	36.000000
1546813200	36.000000
1546813800	36.000000
1546814400	36.000000
1546815000	36.100000
1546729200	35.900000
1546729800	35.800000
1546730400	35.800000
1546731000	35.800000
1546731600	35.800000
1546732200	35.900000
1546732800	35.800000
1546733400	35.900000
1546734000	35.800000
1546734600	35.800000
1546735200	35.800000
1546735800	35.800000
1546736400	35.800000
1546737000	35.400000
1546737600	35.800000
1546738200	35.800000
1546738800	35.900000
1546739400	35.800000
1546740000	35.800000
1546740600	35.800000
1546741200	35.800000
1546741800	35.800000
1546742400	35.800000
1546743000	35.900000
1546743600	35.200000
1546744200	35.800000
1546744800	35.800000
1546745400	35.800000
1546746000	35.800000
1546746600	35.900000
1546747200	35.900000
1546747800	35.900000
1546748400	36.000000
1546749000	35.900000
1546749600	35.600000
1546750200	35.800000
1546750800	35.800000
1546751400	35.800000
1546752000	35.800000
1546752600	35.900000
1546753200	35.800000
1546753800	35.900000
1546754400	35.800000
1546755000	35.900000
1546755600	35.800000
1546756200	35.900000
1546756800	35.800000
1546757400	35.800000
1546758000	35.800000
1546758600	35.900000
1546759200	35.900000
1546759800	35.900000
1546760400	36.000000
1546761000	35.900000
1546761600	36.000000
1546762200	35.900000
1546762800	35.200000
1546763400	35.800000
1546764000	35.800000
1546764600	35.800000
1546765200	35.800000
1546765800	35.800000
1546766400	35.800000
1546767000	35.800000
1546767600	35.800000
1546768200	35.900000
1546768800	35.800000
1546769400	35.900000
1546770000	35.900000
1546770600	35.900000
1546771200	35.800000
1546771800	36.000000
1546772400	35.900000
1546773000	35.900000
1546773600	36.000000
1546774200	35.900000
1546774800	36.000000
1546775400	35.900000
1546776000	36.000000
1546776600	35.900000
1546777200	36.000000
1546777800	35.800000
1546778400	35.800000
1546779000	35.900000
1546779600	36.000000
1546780200	35.900000
1546780800	35.900000
1546781400	36.000000
1546782000	36.000000
1546782600	36.000000
1546783200	36.000000
1546783800	35.200000
1546784400	35.800000
1546785000	35.800000
1546785600	35.900000
1546786200	36.000000
1546786800	36.000000
1546787400	35.900000
1546788000	36.000000
1546788600	36.000000
1546789200	36.000000
1546789800	36.100000
1546790400	35.200000
1546791000	35.900000
1546791600	36.000000
1546792200	35.900000
1546792800	35.900000
1546793400	35.900000
1546794000	35.800000
1546794600	35.900000
1546795200	36.000000
1546795800	36.000000
1546796400	36.000000
1546797000	35.600000
1546797600	35.900000
1546798200	36.000000
1546798800	36.000000
1546799400	35.900000
1546800000	36.000000
1546800600	36.000000
1546801200	36.000000
1546801800	36.000000
1546802400	36.000000
1546803000	36.000000
1546803600	35.900000
1546804200	35.900000
1546804800	36.000000
1546805400	35.800000
1546806000	36.000000
1546806600	36.000000
1546807200	36.000000
1546807800	36.000000
1546808400	36.100000
1546809000	36.000000
1546809600	36.100000
1546810200	35.600000
1546810800	36.000000
1546811400	36.000000
1546812000	36.000000
1546812600	36.000000
1546813200	36.000000
1546813800	36.000000
1546814400	36.000000
1546815000	36.100000
1546815600	36.000000
1546816200	36.100000
1546816800	35.800000
1546817400	36.000000
1546818000	35.800000
1546818600	35.900000
1546819200	36.000000
1546819800	36.000000
1546820400	36.000000
1546821000	36.000000
1546821600	36.100000
1546822200	36.000000
1546822800	36.100000
1546823400	36.000000
1546824000	35.900000
1546824600	35.900000
1546825200	35.900000
1546825800	35.800000
1546826400	35.900000
1546827000	35.900000
1546827600	36.000000
1546828200	35.900000
1546828800	36.000000
1546829400	35.900000
1546830000	35.800000
1546830600	35.800000
1546831200	35.800000
1546831800	36.000000
1546832400	35.900000
1546833000	35.900000
1546833600	35.900000
1546834200	36.000000
1546834800	35.900000
1546835400	36.100000
1546836000	36.000000
1546836600	35.900000
1546837200	35.900000
1546837800	36.000000
1546838400	36.000000
1546839000	36.000000
1546839600	35.900000
1546840200	36.000000
1546840800	35.900000
1546841400	35.900000
1546842000	36.000000
1546842600	36.100000
1546843200	36.000000
1546843800	35.200000
1546844400	35.900000
1546845000	36.100000
1546845600	36.100000
1546846200	36.000000
1546846800	36.000000
1546847400	36.000000
1546848000	36.000000
1546848600	36.100000
1546849200	36.000000
1546849800	35.100000
1546850400	35.900000
1546851000	35.900000
1546851600	36.000000
1546852200	33.900000
1546852800	34.100000
1546853400	34.400000
1546854000	34.200000
1546854600	34.200000
1546855200	34.100000
1546855800	34.100000
1546856400	34.300000
1546857000	34.400000
1546857600	34.600000
1546858200	33.500000
1546858800	34.100000
1546859400	34.000000
1546860000	34.100000
1546860600	34.200000
1546861200	34.200000
1546861800	34.400000
1546862400	34.400000
1546863000	34.400000
1546863600	34.400000
1546864200	34.600000
1546864800	34.000000
1546865400	34.500000
1546866000	34.600000
1546866600	34.700000
1546867200	34.700000
1546867800	34.900000
1546868400	34.900000
1546869000	34.900000
1546869600	34.900000
1546870200	34.100000
1546870800	34.800000
1546871400	35.000000
1546872000	35.000000
1546872600	35.000000
1546873200	35.200000
1546873800	35.100000
1546874400	35.200000
1546875000	35.200000
1546875600	34.600000
1546876200	35.100000
1546876800	35.300000
1546877400	35.200000
1546878000	35.200000
1546878600	35.300000
1546879200	35.200000
1546879800	35.300000
1546880400	34.800000
1546881000	35.100000
1546881600	35.100000
1546882200	35.400000
1546882800	35.300000
1546883400	35.300000
1546884000	35.400000
1546884600	35.300000
1546885200	35.400000
1546885800	35.300000
1546886400	35.400000
1546887000	34.800000
1546887600	35.300000
1546888200	35.300000
1546888800	35.300000
1546889400	35.300000
1546890000	35.400000
1546890600	35.300000
1546891200	35.400000
1546891800	34.500000
1546892400	35.200000
1546893000	35.300000
1546893600	35.400000
1546894200	35.500000
1546894800	35.400000
1546895400	35.400000
1546896000	35.300000
1546896600	35.400000
1546897200	35.500000
1546897800	35.100000
1546898400	35.400000
1546899000	35.300000
1546899600	35.500000
1546900200	35.400000
1546900800	35.400000
1546901400	35.400000
1546815600	36.000000
1546816200	36.100000
1546816800	35.800000
1546817400	36.000000
1546818000	35.800000
1546818600	35.900000
1546819200	36.000000
1546819800	36.000000
1546820400	36.000000
1546821000	36.000000
1546821600	36.100000
1546822200	36.000000
1546822800	36.100000
1546823400	36.000000
1546824000	35.900000
1546824600	35.900000
1546825200	35.900000
1546825800	35.800000
1546826400	35.900000
1546827000	35.900000
1546827600	36.000000
1546828200	35.900000
1546828800	36.000000
1546829400	35.900000
1546830000	35.800000
1546830600	35.800000
1546831200	35.800000
1546831800	36.000000
1546832400	35.900000
1546833000	35.900000
1546833600	35.900000
1546834200	36.000000
1546834800	35.900000
1546835400	36.100000
1546836000	36.000000
1546836600	35.900000
1546837200	35.900000
1546837800	36.000000
1546838400	36.000000
1546839000	36.000000
1546839600	35.900000
1546840200	36.000000
1546840800	35.900000
1546841400	35.900000
1546842000	36.000000
1546842600	36.100000
1546843200	36.000000
1546843800	35.200000
1546844400	35.900000
1546845000	36.100000
1546845600	36.100000
1546846200	36.000000
1546846800	36.000000
1546847400	36.000000
1546848000	36.000000
1546848600	36.100000
1546849200	36.000000
1546849800	35.100000
1546850400	35.900000
1546851000	35.900000
1546851600	36.000000
1546852200	33.900000
1546852800	34.100000
1546853400	34.400000
1546854000	34.200000
1546854600	34.200000
1546855200	34.100000
1546855800	34.100000
1546856400	34.300000
1546857000	34.400000
1546857600	34.600000
1546858200	33.500000
1546858800	34.100000
1546859400	34.000000
1546860000	34.100000
1546860600	34.200000
1546861200	34.200000
1546861800	34.400000
1546862400	34.400000
1546863000	34.400000
1546863600	34.400000
1546864200	34.600000
1546864800	34.000000
1546865400	34.500000
1546866000	34.600000
1546866600	34.700000
1546867200	34.700000
1546867800	34.900000
1546868400	34.900000
1546869000	34.900000
1546869600	34.900000
1546870200	34.100000
1546870800	34.800000
1546871400	35.000000
1546872000	35.000000
1546872600	35.000000
1546873200	35.200000
1546873800	35.100000
1546874400	35.200000
1546875000	35.200000
1546875600	34.600000
1546876200	35.100000
1546876800	35.300000
1546877400	35.200000
1546878000	35.200000
1546878600	35.300000
1546879200	35.200000
1546879800	35.300000
1546880400	34.800000
1546881000	35.100000
1546881600	35.100000
1546882200	35.400000
1546882800	35.300000
1546883400	35.300000
1546884000	35.400000
1546884600	35.300000
1546885200	35.400000
1546885800	35.300000
1546886400	35.400000
1546887000	34.800000
1546887600	35.300000
1546888200	35.300000
1546888800	35.300000
1546889400	35.300000
1546890000	35.400000
1546890600	35.300000
1546891200	35.400000
1546891800	34.500000
1546892400	35.200000
1546893000	35.300000
1546893600	35.400000
1546894200	35.500000
1546894800	35.400000
1546895400	35.400000
1546896000	35.300000
1546896600	35.400000
1546897200	35.500000
1546897800	35.100000
1546898400	35.400000
1546899000	35.300000
1546899600	35.500000
1546900200	35.400000
1546900800	35.400000
1546901400	35.400000
1546902000	35.400000
1546902600	35.400000
1546903200	35.400000
1546903800	35.500000
1546904400	34.600000
1546905000	35.400000
1546905600	35.500000
1546906200	35.500000
1546906800	35.500000
1546907400	35.400000
1546908000	35.400000
1546908600	35.500000
1546909200	35.500000
1546909800	35.200000
1546910400	35.400000
1546911000	35.500000
1546911600	35.500000
1546912200	35.500000
1546912800	35.500000
1546913400	35.500000
1546914000	35.500000
1546914600	35.500000
1546915200	35.500000
1546915800	35.300000
1546916400	35.200000
1546917000	35.500000
1546917600	35.500000
1546918200	35.500000
1546918800	35.500000
1546919400	35.500000
1546920000	35.500000
1546920600	35.500000
1546921200	34.600000
1546921800	35.500000
1546922400	35.500000
1546923000	35.500000
1546923600	35.500000
1546924200	35.500000
1546924800	35.500000
1546925400	35.500000
1546926000	35.500000
1546926600	35.500000
1546927200	35.700000
1546927800	35.500000
1546928400	35.200000
1546929000	35.500000
1546929600	35.500000
1546930200	35.500000
1546930800	35.500000
1546931400	35.500000
1546932000	35.500000
1546932600	35.500000
1546933200	35.600000
1546933800	35.600000
1546934400	34.600000
1546935000	35.500000
1546935600	35.500000
1546936200	35.500000
1546936800	35.600000
1546937400	35.500000
1546938000	35.600000
1546938600	35.700000
1546939200	34.600000
1546939800	35.200000
1546940400	35.400000
1546941000	35.500000
1546941600	35.500000
1546942200	35.500000
1546942800	35.600000
1546943400	35.500000
1546944000	35.600000
1546944600	35.600000
1546945200	35.600000
1546945800	34.900000
1546946400	35.400000
1546947000	35.600000
1546947600	35.600000
1546948200	35.600000
1546948800	35.500000
1546949400	35.500000
1546950000	35.500000
1546950600	35.500000
1546951200	35.600000
1546951800	35.600000
1546952400	35.600000
1546953000	35.500000
1546953600	35.500000
1546954200	35.600000
1546954800	35.500000
1546955400	35.500000
1546956000	35.000000
1546956600	35.600000
1546957200	35.500000
1546957800	35.500000
1546958400	35.500000
1546959000	35.500000
1546959600	35.500000
1546960200	35.500000
1546960800	35.500000
1546961400	34.900000
1546962000	35.700000
1546962600	35.500000
1546963200	35.500000
1546963800	35.500000
1546964400	35.500000
1546965000	34.900000
1546965600	35.600000
1546966200	35.600000
1546966800	35.600000
1546967400	35.500000
1546968000	35.600000
1546968600	35.500000
1546969200	35.500000
1546969800	35.500000
1546970400	35.400000
1546971000	35.100000
1546971600	35.700000
1546972200	35.500000
1546972800	35.500000
1546973400	35.500000
1546974000	35.600000
1546974600	35.500000
1546975200	35.500000
1546975800	35.500000
1546976400	35.600000
1546977000	35.600000
1546977600	35.600000
1546978200	35.600000
1546978800	35.600000
1546979400	35.500000
1546980000	35.600000
1546980600	35.500000
1546981200	34.900000
1546981800	35.700000
1546982400	35.600000
1546983000	35.600000
1546983600	35.600000
1546984200	35.600000
1546984800	35.600000
1546985400	35.600000
1546986000	35.700000
1546986600	35.600000
1546987200	35.600000
1546987800	35.600000
1546902000	35.400000
1546902600	35.400000
1546903200	35.400000
1546903800	35.500000
1546904400	34.600000
1546905000	35.400000
1546905600	35.500000
1546906200	35.500000
1546906800	35.500000
1546907400	35.400000
1546908000	35.400000
1546908600	35.500000
1546909200	35.500000
1546909800	35.200000
1546910400	35.400000
1546911000	35.500000
1546911600	35.500000
1546912200	35.500000
1546912800	35.500000
1546913400	35.500000
1546914000	35.500000
1546914600	35.500000
1546915200	35.500000
1546915800	35.300000
1546916400	35.200000
1546917000	35.500000
1546917600	35.500000
1546918200	35.500000
1546918800	35.500000
1546919400	35.500000
1546920000	35.500000
1546920600	35.500000
1546921200	34.600000
1546921800	35.500000
1546922400	35.500000
1546923000	35.500000
1546923600	35.500000
1546924200	35.500000
1546924800	35.500000
1546925400	35.500000
1546926000	35.500000
1546926600	35.500000
1546927200	35.700000
1546927800	35.500000
1546928400	35.200000
1546929000	35.500000
1546929600	35.500000
1546930200	35.500000
1546930800	35.500000
1546931400	35.500000
1546932000	35.500000
1546932600	35.500000
1546933200	35.600000
1546933800	35.600000
1546934400	34.600000
1546935000	35.500000
1546935600	35.500000
1546936200	35.500000
1546936800	35.600000
1546937400	35.500000
1546938000	35.600000
1546938600	35.700000
1546939200	34.600000
1546939800	35.200000
1546940400	35.400000
1546941000	35.500000
1546941600	35.500000
1546942200	35.500000
1546942800	35.600000
1546943400	35.500000
1546944000	35.600000
1546944600	35.600000
1546945200	35.600000
1546945800	34.900000
1546946400	35.400000
1546947000	35.600000
1546947600	35.600000
1546948200	35.600000
1546948800	35.500000
1546949400	35.500000
1546950000	35.500000
1546950600	35.500000
1546951200	35.600000
1546951800	35.600000
1546952400	35.600000
1546953000	35.500000
1546953600	35.500000
1546954200	35.600000
1546954800	35.500000
1546955400	35.500000
1546956000	35.000000
1546956600	35.600000
1546957200	35.500000
1546957800	35.500000
1546958400	35.500000
1546959000	35.500000
1546959600	35.500000
1546960200	35.500000
1546960800	35.500000
1546961400	34.900000
1546962000	35.700000
1546962600	35.500000
1546963200	35.500000
1546963800	35.500000
1546964400	35.500000
1546965000	34.900000
1546965600	35.600000
1546966200	35.600000
1546966800	35.600000
1546967400	35.500000
1546968000	35.600000
1546968600	35.500000
1546969200	35.500000
1546969800	35.500000
1546970400	35.400000
1546971000	35.100000
1546971600	35.700000
1546972200	35.500000
1546972800	35.500000
1546973400	35.500000
1546974000	35.600000
1546974600	35.500000
1546975200	35.500000
1546975800	35.500000
1546976400	35.600000
1546977000	35.600000
1546977600	35.600000
1546978200	35.600000
1546978800	35.600000
1546979400	35.500000
1546980000	35.600000
1546980600	35.500000
1546981200	34.900000
1546981800	35.700000
1546982400	35.600000
1546983000	35.600000
1546983600	35.600000
1546984200	35.600000
1546984800	35.600000
1546985400	35.600000
1546986000	35.700000
1546986600	35.600000
1546987200	35.600000
1546987800	35.600000
1546988400	35.600000
1546989000	35.600000
1546989600	35.600000
1546990200	35.600000
1546990800	35.700000
1546991400	35.700000
1546992000	35.400000
1546992600	35.600000
1546993200	35.700000
1546993800	35.600000
1546994400	35.600000
1546995000	35.700000
1546995600	35.600000
1546996200	35.700000
1546996800	35.700000
1546997400	35.800000
1546998000	35.200000
1546998600	35.700000
1546999200	35.700000
1546999800	35.600000
1547000400	35.700000
1547001000	35.600000
1547001600	35.600000
1547002200	35.700000
1547002800	35.500000
1547003400	35.600000
1547004000	35.700000
1547004600	35.700000
1547005200	35.600000
1547005800	35.700000
1547006400	35.600000
1547007000	35.800000
1547007600	35.300000
1547008200	35.700000
1547008800	35.600000
1547009400	35.600000
1547010000	35.700000
1547010600	35.600000
1547011200	35.600000
1547011800	35.700000
1547012400	35.700000
1547013000	35.700000
1547013600	35.800000
1547014200	35.000000
1547014800	35.700000
1547015400	35.700000
1547016000	35.600000
1547016600	35.700000
1547017200	35.600000
1547017800	35.800000
1547018400	35.800000
1547019000	35.800000
1547019600	34.700000
1547020200	35.700000
1547020800	35.700000
1547021400	35.700000
1547022000	35.700000
1547022600	35.600000
1547023200	35.800000
1547023800	35.700000
1547024400	35.400000
1547025000	35.600000
1547025600	35.700000
1547026200	35.600000
1547026800	35.700000
1547027400	35.800000
1547028000	35.300000
1547028600	35.400000
1547029200	34.200000
1547029800	31.900000
1547030400	32.900000
1547031000	33.000000
1547031600	33.000000
1547032200	33.000000
1547032800	32.900000
1547033400	33.400000
1547034000	33.300000
1547034600	33.200000
1547035200	33.200000
1547035800	33.200000
1547036400	33.300000
1547037000	33.300000
1547037600	33.700000
1547038200	33.300000
1547038800	33.300000
1547039400	33.600000
1547040000	33.500000
1547040600	33.500000
1547041200	33.800000
1547041800	33.300000
1547042400	33.600000
1547043000	33.800000
1547043600	33.800000
1547044200	33.800000
1547044800	34.100000
1547045400	34.100000
1547046000	34.100000
1547046600	33.900000
1547047200	34.000000
1547047800	34.100000
1547048400	34.400000
1547049000	34.300000
1547049600	34.300000
1547050200	34.400000
1547050800	34.200000
1547051400	34.100000
1547052000	34.500000
1547052600	34.500000
1547053200	34.400000
1547053800	34.700000
1547054400	34.600000
1547055000	34.600000
1547055600	34.200000
1547056200	34.400000
1547056800	34.500000
1547057400	34.800000
1547058000	34.800000
1547058600	34.900000
1547059200	34.900000
1547059800	34.900000
1547060400	34.800000
1547061000	34.700000
1547061600	34.700000
1547062200	34.900000
1547062800	35.000000
1547063400	34.900000
1547064000	35.000000
1547064600	35.100000
1547065200	35.100000
1547065800	35.100000
1547066400	34.600000
1547067000	35.100000
1547067600	35.100000
1547068200	35.200000
1547068800	35.200000
1547069400	35.200000
1547070000	35.200000
1547070600	35.200000
1547071200	34.400000
1547071800	35.200000
1547072400	35.400000
1547073000	35.200000
1547073600	35.300000
1547074200	35.300000
1546988400	35.600000
1546989000	35.600000
1546989600	35.600000
1546990200	35.600000
1546990800	35.700000
1546991400	35.700000
1546992000	35.400000
1546992600	35.600000
1546993200	35.700000
1546993800	35.600000
1546994400	35.600000
1546995000	35.700000
1546995600	35.600000
1546996200	35.700000
1546996800	35.700000
1546997400	35.800000
1546998000	35.200000
1546998600	35.700000
1546999200	35.700000
1546999800	35.600000
1547000400	35.700000
1547001000	35.600000
1547001600	35.600000
1547002200	35.700000
1547002800	35.500000
1547003400	35.600000
1547004000	35.700000
1547004600	35.700000
1547005200	35.600000
1547005800	35.700000
1547006400	35.600000
1547007000	35.800000
1547007600	35.300000
1547008200	35.700000
1547008800	35.600000
1547009400	35.600000
1547010000	35.700000
1547010600	35.600000
1547011200	35.600000
1547011800	35.700000
1547012400	35.700000
1547013000	35.700000
1547013600	35.800000
1547014200	35.000000
1547014800	35.700000
1547015400	35.700000
1547016000	35.600000
1547016600	35.700000
1547017200	35.600000
1547017800	35.800000
1547018400	35.800000
1547019000	35.800000
1547019600	34.700000
1547020200	35.700000
1547020800	35.700000
1547021400	35.700000
1547022000	35.700000
1547022600	35.600000
1547023200	35.800000
1547023800	35.700000
1547024400	35.400000
1547025000	35.600000
1547025600	35.700000
1547026200	35.600000
1547026800	35.700000
1547027400	35.800000
1547028000	35.300000
1547028600	35.400000
1547029200	34.200000
1547029800	31.900000
1547030400	32.900000
1547031000	33.000000
1547031600	33.000000
1547032200	33.000000
1547032800	32.900000
1547033400	33.400000
1547034000	33.300000
1547034600	33.200000
1547035200	33.200000
1547035800	33.200000
1547036400	33.300000
1547037000	33.300000
1547037600	33.700000
1547038200	33.300000
1547038800	33.300000
1547039400	33.600000
1547040000	33.500000
1547040600	33.500000
1547041200	33.800000
1547041800	33.300000
1547042400	33.600000
1547043000	33.800000
1547043600	33.800000
1547044200	33.800000
1547044800	34.100000
1547045400	34.100000
1547046000	34.100000
1547046600	33.900000
1547047200	34.000000
1547047800	34.100000
1547048400	34.400000
1547049000	34.300000
1547049600	34.300000
1547050200	34.400000
1547050800	34.200000
1547051400	34.100000
1547052000	34.500000
1547052600	34.500000
1547053200	34.400000
1547053800	34.700000
1547054400	34.600000
1547055000	34.600000
1547055600	34.200000
1547056200	34.400000
1547056800	34.500000
1547057400	34.800000
1547058000	34.800000
1547058600	34.900000
1547059200	34.900000
1547059800	34.900000
1547060400	34.800000
1547061000	34.700000
1547061600	34.700000
1547062200	34.900000
1547062800	35.000000
1547063400	34.900000
1547064000	35.000000
1547064600	35.100000
[truncated: 120,911 more rows]
