# Supplementary material for: Long-term monitoring data logs of a recirculating artificial seawater based colonial ascidian aquaculture
Source: Data Brief. 2021 Sep 15;38:107372. doi: 10.1016/j.dib.2021.107372 (PMC8449185; doi:10.1016/j.dib.2021.107372)
Supplement: Supplementary file 1 [file mmc1.zip › Apex_Salt_Tank4.csv]

1546470000	37.200000
1546470600	37.300000
1546471200	37.400000
1546471800	37.300000
1546472400	37.300000
1546473000	37.400000
1546473600	37.400000
1546474200	37.300000
1546474800	37.300000
1546475400	37.300000
1546476000	37.300000
1546476600	37.300000
1546477200	37.300000
1546477800	37.300000
1546478400	37.400000
1546479000	37.400000
1546479600	37.500000
1546480200	37.400000
1546480800	37.300000
1546481400	37.300000
1546482000	37.300000
1546482600	37.300000
1546483200	37.300000
1546483800	37.300000
1546484400	37.400000
1546485000	37.400000
1546485600	37.300000
1546486200	37.300000
1546486800	37.300000
1546487400	37.300000
1546488000	37.300000
1546488600	37.300000
1546489200	37.300000
1546489800	37.400000
1546490400	37.400000
1546491000	37.400000
1546491600	37.300000
1546492200	37.300000
1546492800	37.300000
1546493400	37.300000
1546494000	37.300000
1546494600	37.300000
1546495200	37.300000
1546495800	37.400000
1546496400	37.400000
1546497000	37.200000
1546497600	37.300000
1546498200	37.300000
1546498800	37.300000
1546499400	37.300000
1546500000	37.400000
1546500600	37.400000
1546501200	37.300000
1546501800	37.400000
1546502400	37.400000
1546503000	37.400000
1546503600	37.400000
1546504200	37.400000
1546504800	37.300000
1546505400	37.300000
1546506000	37.300000
1546506600	37.400000
1546507200	37.300000
1546507800	37.300000
1546508400	37.500000
1546509000	37.300000
1546509600	37.300000
1546510200	37.300000
1546510800	37.300000
1546511400	37.400000
1546512000	37.300000
1546512600	37.400000
1546513200	37.400000
1546513800	37.500000
1546514400	37.200000
1546515000	37.400000
1546515600	37.500000
1546516200	37.400000
1546516800	37.500000
1546517400	37.500000
1546518000	37.500000
1546518600	37.400000
1546519200	37.500000
1546519800	37.500000
1546520400	37.300000
1546521000	37.500000
1546521600	37.400000
1546522200	37.500000
1546522800	37.300000
1546523400	37.200000
1546524000	37.000000
1546524600	37.200000
1546525200	37.200000
1546525800	37.300000
1546526400	37.200000
1546527000	37.300000
1546527600	37.200000
1546528200	37.300000
1546528800	37.100000
1546529400	37.200000
1546530000	37.200000
1546530600	37.300000
1546531200	37.200000
1546531800	37.200000
1546532400	37.300000
1546533000	37.300000
1546533600	37.300000
1546534200	37.100000
1546534800	37.200000
1546535400	37.300000
1546536000	37.300000
1546536600	37.300000
1546537200	37.200000
1546537800	37.300000
1546538400	37.300000
1546539000	37.100000
1546539600	37.100000
1546540200	37.300000
1546540800	37.300000
1546541400	37.200000
1546542000	37.100000
1546542600	37.200000
1546543200	37.300000
1546543800	37.300000
1546544400	37.100000
1546545000	37.200000
1546545600	37.100000
1546546200	37.300000
1546546800	37.300000
1546547400	37.300000
1546548000	37.300000
1546548600	37.300000
1546549200	37.300000
1546549800	37.200000
1546550400	37.100000
1546551000	37.300000
1546551600	37.300000
1546552200	37.300000
1546552800	37.300000
1546553400	37.300000
1546554000	37.300000
1546554600	37.400000
1546555200	37.300000
1546555800	37.100000
1546470000	37.200000
1546470600	37.300000
1546471200	37.400000
1546471800	37.300000
1546472400	37.300000
1546473000	37.400000
1546473600	37.400000
1546474200	37.300000
1546474800	37.300000
1546475400	37.300000
1546476000	37.300000
1546476600	37.300000
1546477200	37.300000
1546477800	37.300000
1546478400	37.400000
1546479000	37.400000
1546479600	37.500000
1546480200	37.400000
1546480800	37.300000
1546481400	37.300000
1546482000	37.300000
1546482600	37.300000
1546483200	37.300000
1546483800	37.300000
1546484400	37.400000
1546485000	37.400000
1546485600	37.300000
1546486200	37.300000
1546486800	37.300000
1546487400	37.300000
1546488000	37.300000
1546488600	37.300000
1546489200	37.300000
1546489800	37.400000
1546490400	37.400000
1546491000	37.400000
1546491600	37.300000
1546492200	37.300000
1546492800	37.300000
1546493400	37.300000
1546494000	37.300000
1546494600	37.300000
1546495200	37.300000
1546495800	37.400000
1546496400	37.400000
1546497000	37.200000
1546497600	37.300000
1546498200	37.300000
1546498800	37.300000
1546499400	37.300000
1546500000	37.400000
1546500600	37.400000
1546501200	37.300000
1546501800	37.400000
1546502400	37.400000
1546503000	37.400000
1546503600	37.400000
1546504200	37.400000
1546504800	37.300000
1546505400	37.300000
1546506000	37.300000
1546506600	37.400000
1546507200	37.300000
1546507800	37.300000
1546508400	37.500000
1546509000	37.300000
1546509600	37.300000
1546510200	37.300000
1546510800	37.300000
1546511400	37.400000
1546512000	37.300000
1546512600	37.400000
1546513200	37.400000
1546513800	37.500000
1546514400	37.200000
1546515000	37.400000
1546515600	37.500000
1546516200	37.400000
1546516800	37.500000
1546517400	37.500000
1546518000	37.500000
1546518600	37.400000
1546519200	37.500000
1546519800	37.500000
1546520400	37.300000
1546521000	37.500000
1546521600	37.400000
1546522200	37.500000
1546522800	37.300000
1546523400	37.200000
1546524000	37.000000
1546524600	37.200000
1546525200	37.200000
1546525800	37.300000
1546526400	37.200000
1546527000	37.300000
1546527600	37.200000
1546528200	37.300000
1546528800	37.100000
1546529400	37.200000
1546530000	37.200000
1546530600	37.300000
1546531200	37.200000
1546531800	37.200000
1546532400	37.300000
1546533000	37.300000
1546533600	37.300000
1546534200	37.100000
1546534800	37.200000
1546535400	37.300000
1546536000	37.300000
1546536600	37.300000
1546537200	37.200000
1546537800	37.300000
1546538400	37.300000
1546539000	37.100000
1546539600	37.100000
1546540200	37.300000
1546540800	37.300000
1546541400	37.200000
1546542000	37.100000
1546542600	37.200000
1546543200	37.300000
1546543800	37.300000
1546544400	37.100000
1546545000	37.200000
1546545600	37.100000
1546546200	37.300000
1546546800	37.300000
1546547400	37.300000
1546548000	37.300000
1546548600	37.300000
1546549200	37.300000
1546549800	37.200000
1546550400	37.100000
1546551000	37.300000
1546551600	37.300000
1546552200	37.300000
1546552800	37.300000
1546553400	37.300000
1546554000	37.300000
1546554600	37.400000
1546555200	37.300000
1546555800	37.100000
1546556400	37.300000
1546557000	37.300000
1546557600	37.300000
1546558200	37.300000
1546558800	37.300000
1546559400	37.400000
1546560000	37.100000
1546560600	37.200000
1546561200	37.100000
1546561800	37.300000
1546562400	37.300000
1546563000	37.300000
1546563600	37.300000
1546564200	37.300000
1546564800	37.300000
1546565400	37.400000
1546566000	37.500000
1546566600	37.200000
1546567200	37.300000
1546567800	37.300000
1546568400	37.300000
1546569000	37.300000
1546569600	37.300000
1546570200	37.300000
1546570800	37.300000
1546571400	37.200000
1546572000	37.100000
1546572600	37.300000
1546573200	37.300000
1546573800	37.300000
1546574400	37.200000
1546575000	37.300000
1546575600	37.300000
1546576200	37.200000
1546576800	37.200000
1546577400	37.300000
1546578000	37.200000
1546578600	37.300000
1546579200	37.300000
1546579800	37.300000
1546580400	37.300000
1546581000	37.300000
1546581600	37.300000
1546582200	37.300000
1546582800	37.300000
1546583400	37.300000
1546584000	37.200000
1546584600	37.100000
1546585200	37.300000
1546585800	37.300000
1546586400	37.200000
1546587000	37.300000
1546587600	37.300000
1546588200	37.200000
1546588800	37.300000
1546589400	37.100000
1546590000	37.200000
1546590600	37.200000
1546591200	37.300000
1546591800	37.300000
1546592400	37.400000
1546593000	37.300000
1546593600	37.400000
1546594200	37.300000
1546594800	37.100000
1546595400	37.300000
1546596000	37.300000
1546596600	37.300000
1546597200	37.100000
1546597800	37.000000
1546598400	36.900000
1546599000	36.700000
1546599600	36.700000
1546600200	36.700000
1546600800	36.700000
1546601400	36.800000
1546602000	36.700000
1546602600	36.700000
1546603200	36.800000
1546603800	36.700000
1546604400	36.700000
1546605000	36.800000
1546605600	36.800000
1546606200	36.800000
1546606800	36.700000
1546607400	36.800000
1546608000	36.900000
1546608600	36.800000
1546609200	36.700000
1546609800	36.800000
1546610400	36.800000
1546611000	36.800000
1546611600	36.800000
1546612200	36.800000
1546612800	36.700000
1546613400	36.800000
1546614000	36.800000
1546614600	36.800000
1546615200	36.700000
1546615800	36.800000
1546616400	36.500000
1546617000	36.400000
1546617600	35.700000
1546618200	35.800000
1546618800	35.800000
1546619400	35.800000
1546620000	35.800000
1546620600	35.800000
1546621200	35.700000
1546621800	35.700000
1546622400	35.700000
1546623000	35.700000
1546623600	35.800000
1546624200	35.800000
1546624800	35.800000
1546625400	35.800000
1546626000	35.800000
1546626600	35.800000
1546627200	35.800000
1546627800	35.800000
1546628400	35.800000
1546629000	35.800000
1546629600	35.800000
1546630200	35.800000
1546630800	35.800000
1546631400	35.800000
1546632000	35.800000
1546632600	35.800000
1546633200	35.800000
1546633800	35.700000
1546634400	35.800000
1546635000	35.800000
1546635600	35.800000
1546636200	35.900000
1546636800	35.800000
1546637400	35.900000
1546638000	35.800000
1546638600	35.800000
1546639200	35.800000
1546639800	35.800000
1546640400	35.800000
1546641000	35.800000
1546641600	35.900000
1546642200	35.800000
1546556400	37.300000
1546557000	37.300000
1546557600	37.300000
1546558200	37.300000
1546558800	37.300000
1546559400	37.400000
1546560000	37.100000
1546560600	37.200000
1546561200	37.100000
1546561800	37.300000
1546562400	37.300000
1546563000	37.300000
1546563600	37.300000
1546564200	37.300000
1546564800	37.300000
1546565400	37.400000
1546566000	37.500000
1546566600	37.200000
1546567200	37.300000
1546567800	37.300000
1546568400	37.300000
1546569000	37.300000
1546569600	37.300000
1546570200	37.300000
1546570800	37.300000
1546571400	37.200000
1546572000	37.100000
1546572600	37.300000
1546573200	37.300000
1546573800	37.300000
1546574400	37.200000
1546575000	37.300000
1546575600	37.300000
1546576200	37.200000
1546576800	37.200000
1546577400	37.300000
1546578000	37.200000
1546578600	37.300000
1546579200	37.300000
1546579800	37.300000
1546580400	37.300000
1546581000	37.300000
1546581600	37.300000
1546582200	37.300000
1546582800	37.300000
1546583400	37.300000
1546584000	37.200000
1546584600	37.100000
1546585200	37.300000
1546585800	37.300000
1546586400	37.200000
1546587000	37.300000
1546587600	37.300000
1546588200	37.200000
1546588800	37.300000
1546589400	37.100000
1546590000	37.200000
1546590600	37.200000
1546591200	37.300000
1546591800	37.300000
1546592400	37.400000
1546593000	37.300000
1546593600	37.400000
1546594200	37.300000
1546594800	37.100000
1546595400	37.300000
1546596000	37.300000
1546596600	37.300000
1546597200	37.100000
1546597800	37.000000
1546598400	36.900000
1546599000	36.700000
1546599600	36.700000
1546600200	36.700000
1546600800	36.700000
1546601400	36.800000
1546602000	36.700000
1546602600	36.700000
1546603200	36.800000
1546603800	36.700000
1546604400	36.700000
1546605000	36.800000
1546605600	36.800000
1546606200	36.800000
1546606800	36.700000
1546607400	36.800000
1546608000	36.900000
1546608600	36.800000
1546609200	36.700000
1546609800	36.800000
1546610400	36.800000
1546611000	36.800000
1546611600	36.800000
1546612200	36.800000
1546612800	36.700000
1546613400	36.800000
1546614000	36.800000
1546614600	36.800000
1546615200	36.700000
1546615800	36.800000
1546616400	36.500000
1546617000	36.400000
1546617600	35.700000
1546618200	35.800000
1546618800	35.800000
1546619400	35.800000
1546620000	35.800000
1546620600	35.800000
1546621200	35.700000
1546621800	35.700000
1546622400	35.700000
1546623000	35.700000
1546623600	35.800000
1546624200	35.800000
1546624800	35.800000
1546625400	35.800000
1546626000	35.800000
1546626600	35.800000
1546627200	35.800000
1546627800	35.800000
1546628400	35.800000
1546629000	35.800000
1546629600	35.800000
1546630200	35.800000
1546630800	35.800000
1546631400	35.800000
1546632000	35.800000
1546632600	35.800000
1546633200	35.800000
1546633800	35.700000
1546634400	35.800000
1546635000	35.800000
1546635600	35.800000
1546636200	35.900000
1546636800	35.800000
1546637400	35.900000
1546638000	35.800000
1546638600	35.800000
1546639200	35.800000
1546639800	35.800000
1546640400	35.800000
1546641000	35.800000
1546641600	35.900000
1546642200	35.800000
1546642800	35.900000
1546643400	36.000000
1546644000	35.900000
1546644600	36.000000
1546645200	36.000000
1546645800	36.000000
1546646400	35.800000
1546647000	35.800000
1546647600	35.800000
1546648200	35.800000
1546648800	36.000000
1546649400	36.000000
1546650000	36.100000
1546650600	36.000000
1546651200	36.000000
1546651800	36.000000
1546652400	36.100000
1546653000	35.900000
1546653600	35.800000
1546654200	35.900000
1546654800	36.000000
1546655400	36.100000
1546656000	36.100000
1546656600	36.100000
1546657200	36.000000
1546657800	36.100000
1546658400	36.100000
1546659000	36.000000
1546659600	36.100000
1546660200	35.900000
1546660800	36.000000
1546661400	36.000000
1546662000	36.100000
1546662600	36.100000
1546663200	36.100000
1546663800	36.200000
1546664400	36.100000
1546665000	36.200000
1546665600	36.200000
1546666200	36.200000
1546666800	36.100000
1546667400	36.100000
1546668000	36.100000
1546668600	36.300000
1546669200	36.100000
1546669800	36.200000
1546670400	36.300000
1546671000	36.200000
1546671600	36.300000
1546672200	36.300000
1546672800	36.300000
1546673400	36.200000
1546674000	36.200000
1546674600	36.200000
1546675200	36.100000
1546675800	36.300000
1546676400	36.300000
1546677000	36.200000
1546677600	36.300000
1546678200	36.300000
1546678800	36.400000
1546679400	36.300000
1546680000	36.400000
1546680600	36.400000
1546681200	36.300000
1546681800	36.300000
1546682400	36.200000
1546683000	36.400000
1546683600	36.300000
1546684200	36.400000
1546684800	36.200000
1546685400	36.400000
1546686000	36.400000
1546686600	36.300000
1546687200	36.400000
1546687800	36.400000
1546688400	36.300000
1546689000	36.300000
1546689600	36.300000
1546690200	36.400000
1546690800	36.400000
1546691400	36.500000
1546692000	36.500000
1546692600	36.400000
1546693200	36.400000
1546693800	36.500000
1546694400	36.400000
1546695000	36.300000
1546695600	36.400000
1546696200	36.400000
1546696800	36.400000
1546697400	36.400000
1546698000	36.500000
1546698600	36.400000
1546699200	36.400000
1546699800	36.500000
1546700400	36.500000
1546701000	36.600000
1546701600	36.500000
1546702200	36.300000
1546702800	36.400000
1546703400	36.500000
1546704000	36.400000
1546704600	36.500000
1546705200	36.400000
1546705800	36.400000
1546706400	36.500000
1546707000	36.500000
1546707600	36.400000
1546708200	36.400000
1546708800	36.500000
1546709400	36.500000
1546710000	36.500000
1546710600	36.400000
1546711200	36.500000
1546711800	36.400000
1546712400	36.400000
1546713000	36.600000
1546713600	36.700000
1546714200	36.600000
1546714800	36.600000
1546715400	36.500000
1546716000	36.500000
1546716600	36.600000
1546717200	36.500000
1546717800	36.500000
1546718400	36.600000
1546719000	36.700000
1546719600	36.700000
1546720200	36.700000
1546720800	36.700000
1546721400	36.700000
1546722000	36.700000
1546722600	36.500000
1546723200	36.600000
1546723800	36.600000
1546724400	36.600000
1546725000	36.600000
1546725600	36.700000
1546726200	36.600000
1546726800	36.700000
1546727400	36.700000
1546728000	36.700000
1546728600	36.700000
1546642800	35.900000
1546643400	36.000000
1546644000	35.900000
1546644600	36.000000
1546645200	36.000000
1546645800	36.000000
1546646400	35.800000
1546647000	35.800000
1546647600	35.800000
1546648200	35.800000
1546648800	36.000000
1546649400	36.000000
1546650000	36.100000
1546650600	36.000000
1546651200	36.000000
1546651800	36.000000
1546652400	36.100000
1546653000	35.900000
1546653600	35.800000
1546654200	35.900000
1546654800	36.000000
1546655400	36.100000
1546656000	36.100000
1546656600	36.100000
1546657200	36.000000
1546657800	36.100000
1546658400	36.100000
1546659000	36.000000
1546659600	36.100000
1546660200	35.900000
1546660800	36.000000
1546661400	36.000000
1546662000	36.100000
1546662600	36.100000
1546663200	36.100000
1546663800	36.200000
1546664400	36.100000
1546665000	36.200000
1546665600	36.200000
1546666200	36.200000
1546666800	36.100000
1546667400	36.100000
1546668000	36.100000
1546668600	36.300000
1546669200	36.100000
1546669800	36.200000
1546670400	36.300000
1546671000	36.200000
1546671600	36.300000
1546672200	36.300000
1546672800	36.300000
1546673400	36.200000
1546674000	36.200000
1546674600	36.200000
1546675200	36.100000
1546675800	36.300000
1546676400	36.300000
1546677000	36.200000
1546677600	36.300000
1546678200	36.300000
1546678800	36.400000
1546679400	36.300000
1546680000	36.400000
1546680600	36.400000
1546681200	36.300000
1546681800	36.300000
1546682400	36.200000
1546683000	36.400000
1546683600	36.300000
1546684200	36.400000
1546684800	36.200000
1546685400	36.400000
1546686000	36.400000
1546686600	36.300000
1546687200	36.400000
1546687800	36.400000
1546688400	36.300000
1546689000	36.300000
1546689600	36.300000
1546690200	36.400000
1546690800	36.400000
1546691400	36.500000
1546692000	36.500000
1546692600	36.400000
1546693200	36.400000
1546693800	36.500000
1546694400	36.400000
1546695000	36.300000
1546695600	36.400000
1546696200	36.400000
1546696800	36.400000
1546697400	36.400000
1546698000	36.500000
1546698600	36.400000
1546699200	36.400000
1546699800	36.500000
1546700400	36.500000
1546701000	36.600000
1546701600	36.500000
1546702200	36.300000
1546702800	36.400000
1546703400	36.500000
1546704000	36.400000
1546704600	36.500000
1546705200	36.400000
1546705800	36.400000
1546706400	36.500000
1546707000	36.500000
1546707600	36.400000
1546708200	36.400000
1546708800	36.500000
1546709400	36.500000
1546710000	36.500000
1546710600	36.400000
1546711200	36.500000
1546711800	36.400000
1546712400	36.400000
1546713000	36.600000
1546713600	36.700000
1546714200	36.600000
1546714800	36.600000
1546715400	36.500000
1546716000	36.500000
1546716600	36.600000
1546717200	36.500000
1546717800	36.500000
1546718400	36.600000
1546719000	36.700000
1546719600	36.700000
1546720200	36.700000
1546720800	36.700000
1546721400	36.700000
1546722000	36.700000
1546722600	36.500000
1546723200	36.600000
1546723800	36.600000
1546724400	36.600000
1546725000	36.600000
1546725600	36.700000
1546726200	36.600000
1546726800	36.700000
1546727400	36.700000
1546728000	36.700000
1546728600	36.700000
1546729200	36.600000
1546729800	36.700000
1546730400	36.700000
1546731000	36.600000
1546731600	36.600000
1546732200	36.500000
1546732800	36.600000
1546733400	36.600000
1546734000	36.700000
1546734600	36.700000
1546735200	36.700000
1546735800	36.700000
1546736400	36.700000
1546737000	36.700000
1546737600	36.500000
1546738200	36.600000
1546738800	36.600000
1546739400	36.700000
1546740000	36.600000
1546740600	36.700000
1546741200	36.700000
1546741800	36.700000
1546742400	36.800000
1546743000	36.700000
1546743600	36.700000
1546744200	36.600000
1546744800	36.600000
1546745400	36.700000
1546746000	36.700000
1546746600	36.700000
1546747200	36.700000
1546747800	36.700000
1546748400	36.700000
1546749000	36.700000
1546749600	36.700000
1546750200	36.600000
1546750800	36.700000
1546751400	36.700000
1546752000	36.700000
1546752600	36.700000
1546753200	36.700000
1546753800	36.800000
1546754400	36.700000
1546755000	36.700000
1546755600	36.700000
1546756200	36.700000
1546756800	36.800000
1546757400	36.700000
1546758000	36.600000
1546758600	36.700000
1546759200	36.600000
1546759800	36.800000
1546760400	36.800000
1546761000	36.700000
1546761600	36.800000
1546762200	36.700000
1546762800	36.700000
1546763400	36.700000
1546764000	36.700000
1546764600	36.700000
1546765200	36.800000
1546765800	36.700000
1546766400	36.700000
1546767000	36.700000
1546767600	36.800000
1546768200	36.700000
1546768800	36.800000
1546769400	36.800000
1546770000	36.800000
1546770600	36.800000
1546771200	36.700000
1546771800	36.700000
1546772400	36.800000
1546773000	36.800000
1546773600	36.700000
1546774200	36.700000
1546774800	36.700000
1546775400	36.800000
1546776000	36.700000
1546776600	36.900000
1546777200	36.700000
1546777800	36.700000
1546778400	36.700000
1546779000	36.800000
1546779600	36.800000
1546780200	36.800000
1546780800	36.800000
1546781400	36.900000
1546782000	36.900000
1546782600	36.900000
1546783200	36.900000
1546783800	36.900000
1546784400	36.900000
1546785000	36.900000
1546785600	36.800000
1546786200	36.900000
1546786800	36.800000
1546787400	36.900000
1546788000	36.900000
1546788600	36.900000
1546789200	36.900000
1546789800	36.900000
1546790400	36.800000
1546791000	36.900000
1546791600	37.000000
1546792200	36.800000
1546792800	36.900000
1546793400	36.800000
1546794000	36.900000
1546794600	36.900000
1546795200	37.000000
1546795800	37.000000
1546796400	37.000000
1546797000	37.000000
1546797600	36.900000
1546798200	36.900000
1546798800	36.900000
1546799400	36.900000
1546800000	36.700000
1546800600	36.800000
1546801200	36.800000
1546801800	37.000000
1546802400	36.900000
1546803000	37.000000
1546803600	36.800000
1546804200	36.900000
1546804800	37.000000
1546805400	36.900000
1546806000	36.800000
1546806600	36.800000
1546807200	36.900000
1546807800	37.000000
1546808400	37.000000
1546809000	37.000000
1546809600	37.000000
1546810200	37.000000
1546810800	36.800000
1546811400	37.000000
1546812000	37.000000
1546812600	37.000000
1546813200	37.000000
1546813800	37.000000
1546814400	37.000000
1546815000	36.900000
1546729200	36.600000
1546729800	36.700000
1546730400	36.700000
1546731000	36.600000
1546731600	36.600000
1546732200	36.500000
1546732800	36.600000
1546733400	36.600000
1546734000	36.700000
1546734600	36.700000
1546735200	36.700000
1546735800	36.700000
1546736400	36.700000
1546737000	36.700000
1546737600	36.500000
1546738200	36.600000
1546738800	36.600000
1546739400	36.700000
1546740000	36.600000
1546740600	36.700000
1546741200	36.700000
1546741800	36.700000
1546742400	36.800000
1546743000	36.700000
1546743600	36.700000
1546744200	36.600000
1546744800	36.600000
1546745400	36.700000
1546746000	36.700000
1546746600	36.700000
1546747200	36.700000
1546747800	36.700000
1546748400	36.700000
1546749000	36.700000
1546749600	36.700000
1546750200	36.600000
1546750800	36.700000
1546751400	36.700000
1546752000	36.700000
1546752600	36.700000
1546753200	36.700000
1546753800	36.800000
1546754400	36.700000
1546755000	36.700000
1546755600	36.700000
1546756200	36.700000
1546756800	36.800000
1546757400	36.700000
1546758000	36.600000
1546758600	36.700000
1546759200	36.600000
1546759800	36.800000
1546760400	36.800000
1546761000	36.700000
1546761600	36.800000
1546762200	36.700000
1546762800	36.700000
1546763400	36.700000
1546764000	36.700000
1546764600	36.700000
1546765200	36.800000
1546765800	36.700000
1546766400	36.700000
1546767000	36.700000
1546767600	36.800000
1546768200	36.700000
1546768800	36.800000
1546769400	36.800000
1546770000	36.800000
1546770600	36.800000
1546771200	36.700000
1546771800	36.700000
1546772400	36.800000
1546773000	36.800000
1546773600	36.700000
1546774200	36.700000
1546774800	36.700000
1546775400	36.800000
1546776000	36.700000
1546776600	36.900000
1546777200	36.700000
1546777800	36.700000
1546778400	36.700000
1546779000	36.800000
1546779600	36.800000
1546780200	36.800000
1546780800	36.800000
1546781400	36.900000
1546782000	36.900000
1546782600	36.900000
1546783200	36.900000
1546783800	36.900000
1546784400	36.900000
1546785000	36.900000
1546785600	36.800000
1546786200	36.900000
1546786800	36.800000
1546787400	36.900000
1546788000	36.900000
1546788600	36.900000
1546789200	36.900000
1546789800	36.900000
1546790400	36.800000
1546791000	36.900000
1546791600	37.000000
1546792200	36.800000
1546792800	36.900000
1546793400	36.800000
1546794000	36.900000
1546794600	36.900000
1546795200	37.000000
1546795800	37.000000
1546796400	37.000000
1546797000	37.000000
1546797600	36.900000
1546798200	36.900000
1546798800	36.900000
1546799400	36.900000
1546800000	36.700000
1546800600	36.800000
1546801200	36.800000
1546801800	37.000000
1546802400	36.900000
1546803000	37.000000
1546803600	36.800000
1546804200	36.900000
1546804800	37.000000
1546805400	36.900000
1546806000	36.800000
1546806600	36.800000
1546807200	36.900000
1546807800	37.000000
1546808400	37.000000
1546809000	37.000000
1546809600	37.000000
1546810200	37.000000
1546810800	36.800000
1546811400	37.000000
1546812000	37.000000
1546812600	37.000000
1546813200	37.000000
1546813800	37.000000
1546814400	37.000000
1546815000	36.900000
1546815600	37.000000
1546816200	37.000000
1546816800	37.000000
1546817400	36.800000
1546818000	37.000000
1546818600	37.000000
1546819200	37.000000
1546819800	36.900000
1546820400	36.900000
1546821000	37.000000
1546821600	37.000000
1546822200	37.000000
1546822800	37.000000
1546823400	37.000000
1546824000	37.000000
1546824600	36.800000
1546825200	37.000000
1546825800	36.900000
1546826400	36.800000
1546827000	36.900000
1546827600	36.900000
1546828200	37.000000
1546828800	37.000000
1546829400	37.000000
1546830000	37.000000
1546830600	36.800000
1546831200	37.000000
1546831800	36.900000
1546832400	36.900000
1546833000	37.000000
1546833600	36.900000
1546834200	36.900000
1546834800	36.900000
1546835400	37.000000
1546836000	37.000000
1546836600	37.000000
1546837200	37.000000
1546837800	37.000000
1546838400	37.000000
1546839000	36.900000
1546839600	37.000000
1546840200	37.000000
1546840800	37.000000
1546841400	37.000000
1546842000	37.000000
1546842600	37.100000
1546843200	37.000000
1546843800	37.000000
1546844400	36.900000
1546845000	37.000000
1546845600	36.900000
1546846200	37.000000
1546846800	37.000000
1546847400	37.000000
1546848000	37.000000
1546848600	37.000000
1546849200	37.000000
1546849800	37.000000
1546850400	36.900000
1546851000	37.000000
1546851600	36.900000
1546852200	36.900000
1546852800	36.900000
1546853400	36.800000
1546854000	36.900000
1546854600	37.000000
1546855200	37.000000
1546855800	36.900000
1546856400	36.800000
1546857000	36.800000
1546857600	36.900000
1546858200	36.900000
1546858800	36.500000
1546859400	36.500000
1546860000	36.500000
1546860600	36.500000
1546861200	36.500000
1546861800	36.500000
1546862400	36.400000
1546863000	36.600000
1546863600	36.600000
1546864200	36.700000
1546864800	36.600000
1546865400	36.400000
1546866000	36.400000
1546866600	36.500000
1546867200	36.500000
1546867800	36.500000
1546868400	36.600000
1546869000	36.700000
1546869600	36.700000
1546870200	36.600000
1546870800	36.400000
1546871400	36.500000
1546872000	36.400000
1546872600	36.500000
1546873200	36.500000
1546873800	36.400000
1546874400	36.600000
1546875000	36.700000
1546875600	36.700000
1546876200	36.600000
1546876800	36.500000
1546877400	36.500000
1546878000	36.600000
1546878600	36.600000
1546879200	36.700000
1546879800	36.700000
1546880400	36.700000
1546881000	36.700000
1546881600	36.700000
1546882200	36.700000
1546882800	36.700000
1546883400	36.800000
1546884000	36.800000
1546884600	36.800000
1546885200	36.700000
1546885800	36.800000
1546886400	36.900000
1546887000	36.700000
1546887600	36.700000
1546888200	36.700000
1546888800	36.900000
1546889400	36.800000
1546890000	36.800000
1546890600	36.900000
1546891200	36.900000
1546891800	36.800000
1546892400	36.700000
1546893000	36.900000
1546893600	36.900000
1546894200	36.900000
1546894800	36.900000
1546895400	36.900000
1546896000	37.000000
1546896600	36.900000
1546897200	37.000000
1546897800	36.800000
1546898400	36.900000
1546899000	37.000000
1546899600	37.000000
1546900200	36.800000
1546900800	36.900000
1546901400	37.000000
1546815600	37.000000
1546816200	37.000000
1546816800	37.000000
1546817400	36.800000
1546818000	37.000000
1546818600	37.000000
1546819200	37.000000
1546819800	36.900000
1546820400	36.900000
1546821000	37.000000
1546821600	37.000000
1546822200	37.000000
1546822800	37.000000
1546823400	37.000000
1546824000	37.000000
1546824600	36.800000
1546825200	37.000000
1546825800	36.900000
1546826400	36.800000
1546827000	36.900000
1546827600	36.900000
1546828200	37.000000
1546828800	37.000000
1546829400	37.000000
1546830000	37.000000
1546830600	36.800000
1546831200	37.000000
1546831800	36.900000
1546832400	36.900000
1546833000	37.000000
1546833600	36.900000
1546834200	36.900000
1546834800	36.900000
1546835400	37.000000
1546836000	37.000000
1546836600	37.000000
1546837200	37.000000
1546837800	37.000000
1546838400	37.000000
1546839000	36.900000
1546839600	37.000000
1546840200	37.000000
1546840800	37.000000
1546841400	37.000000
1546842000	37.000000
1546842600	37.100000
1546843200	37.000000
1546843800	37.000000
1546844400	36.900000
1546845000	37.000000
1546845600	36.900000
1546846200	37.000000
1546846800	37.000000
1546847400	37.000000
1546848000	37.000000
1546848600	37.000000
1546849200	37.000000
1546849800	37.000000
1546850400	36.900000
1546851000	37.000000
1546851600	36.900000
1546852200	36.900000
1546852800	36.900000
1546853400	36.800000
1546854000	36.900000
1546854600	37.000000
1546855200	37.000000
1546855800	36.900000
1546856400	36.800000
1546857000	36.800000
1546857600	36.900000
1546858200	36.900000
1546858800	36.500000
1546859400	36.500000
1546860000	36.500000
1546860600	36.500000
1546861200	36.500000
1546861800	36.500000
1546862400	36.400000
1546863000	36.600000
1546863600	36.600000
1546864200	36.700000
1546864800	36.600000
1546865400	36.400000
1546866000	36.400000
1546866600	36.500000
1546867200	36.500000
1546867800	36.500000
1546868400	36.600000
1546869000	36.700000
1546869600	36.700000
1546870200	36.600000
1546870800	36.400000
1546871400	36.500000
1546872000	36.400000
1546872600	36.500000
1546873200	36.500000
1546873800	36.400000
1546874400	36.600000
1546875000	36.700000
1546875600	36.700000
1546876200	36.600000
1546876800	36.500000
1546877400	36.500000
1546878000	36.600000
1546878600	36.600000
1546879200	36.700000
1546879800	36.700000
1546880400	36.700000
1546881000	36.700000
1546881600	36.700000
1546882200	36.700000
1546882800	36.700000
1546883400	36.800000
1546884000	36.800000
1546884600	36.800000
1546885200	36.700000
1546885800	36.800000
1546886400	36.900000
1546887000	36.700000
1546887600	36.700000
1546888200	36.700000
1546888800	36.900000
1546889400	36.800000
1546890000	36.800000
1546890600	36.900000
1546891200	36.900000
1546891800	36.800000
1546892400	36.700000
1546893000	36.900000
1546893600	36.900000
1546894200	36.900000
1546894800	36.900000
1546895400	36.900000
1546896000	37.000000
1546896600	36.900000
1546897200	37.000000
1546897800	36.800000
1546898400	36.900000
1546899000	37.000000
1546899600	37.000000
1546900200	36.800000
1546900800	36.900000
1546901400	37.000000
1546902000	37.000000
1546902600	37.000000
1546903200	37.000000
1546903800	37.000000
1546904400	36.900000
1546905000	37.000000
1546905600	37.000000
1546906200	37.000000
1546906800	36.900000
1546907400	37.000000
1546908000	37.000000
1546908600	37.100000
1546909200	37.000000
1546909800	36.900000
1546910400	37.000000
1546911000	37.000000
1546911600	37.000000
1546912200	36.900000
1546912800	37.000000
1546913400	37.000000
1546914000	37.100000
1546914600	37.000000
1546915200	37.000000
1546915800	37.000000
1546916400	37.000000
1546917000	37.000000
1546917600	37.000000
1546918200	37.000000
1546918800	37.100000
1546919400	37.000000
1546920000	37.100000
1546920600	37.000000
1546921200	37.000000
1546921800	37.000000
1546922400	37.000000
1546923000	37.000000
1546923600	37.000000
1546924200	37.100000
1546924800	37.100000
1546925400	37.000000
1546926000	37.000000
1546926600	37.100000
1546927200	37.200000
1546927800	37.100000
1546928400	36.900000
1546929000	37.000000
1546929600	37.000000
1546930200	37.000000
1546930800	37.200000
1546931400	37.100000
1546932000	37.100000
1546932600	37.200000
1546933200	37.000000
1546933800	37.000000
1546934400	37.000000
1546935000	37.000000
1546935600	37.000000
1546936200	37.200000
1546936800	37.100000
1546937400	37.200000
1546938000	37.100000
1546938600	37.100000
1546939200	37.100000
1546939800	37.300000
1546940400	37.100000
1546941000	37.200000
1546941600	37.200000
1546942200	37.200000
1546942800	37.300000
1546943400	37.300000
1546944000	37.100000
1546944600	37.100000
1546945200	37.300000
1546945800	37.300000
1546946400	37.300000
1546947000	37.300000
1546947600	37.000000
1546948200	37.000000
1546948800	37.000000
1546949400	37.100000
1546950000	37.300000
1546950600	37.000000
1546951200	37.000000
1546951800	37.000000
1546952400	37.200000
1546953000	37.200000
1546953600	37.100000
1546954200	37.200000
1546954800	37.100000
1546955400	37.200000
1546956000	37.000000
1546956600	37.000000
1546957200	37.000000
1546957800	37.200000
1546958400	37.200000
1546959000	37.100000
1546959600	37.100000
1546960200	37.200000
1546960800	37.300000
1546961400	37.000000
1546962000	37.000000
1546962600	37.000000
1546963200	37.200000
1546963800	37.100000
1546964400	37.200000
1546965000	37.200000
1546965600	37.200000
1546966200	37.100000
1546966800	37.100000
1546967400	37.100000
1546968000	37.100000
1546968600	37.100000
1546969200	37.200000
1546969800	37.100000
1546970400	37.100000
1546971000	37.200000
1546971600	37.100000
1546972200	37.000000
1546972800	37.100000
1546973400	37.200000
1546974000	37.200000
1546974600	37.300000
1546975200	37.100000
1546975800	37.200000
1546976400	37.200000
1546977000	37.100000
1546977600	37.100000
1546978200	37.100000
1546978800	37.200000
1546979400	37.300000
1546980000	37.300000
1546980600	37.300000
1546981200	37.100000
1546981800	37.000000
1546982400	37.200000
1546983000	37.200000
1546983600	37.300000
1546984200	37.300000
1546984800	37.100000
1546985400	37.300000
1546986000	37.100000
1546986600	37.000000
1546987200	37.200000
1546987800	37.200000
1546902000	37.000000
1546902600	37.000000
1546903200	37.000000
1546903800	37.000000
1546904400	36.900000
1546905000	37.000000
1546905600	37.000000
1546906200	37.000000
1546906800	36.900000
1546907400	37.000000
1546908000	37.000000
1546908600	37.100000
1546909200	37.000000
1546909800	36.900000
1546910400	37.000000
1546911000	37.000000
1546911600	37.000000
1546912200	36.900000
1546912800	37.000000
1546913400	37.000000
1546914000	37.100000
1546914600	37.000000
1546915200	37.000000
1546915800	37.000000
1546916400	37.000000
1546917000	37.000000
1546917600	37.000000
1546918200	37.000000
1546918800	37.100000
1546919400	37.000000
1546920000	37.100000
1546920600	37.000000
1546921200	37.000000
1546921800	37.000000
1546922400	37.000000
1546923000	37.000000
1546923600	37.000000
1546924200	37.100000
1546924800	37.100000
1546925400	37.000000
1546926000	37.000000
1546926600	37.100000
1546927200	37.200000
1546927800	37.100000
1546928400	36.900000
1546929000	37.000000
1546929600	37.000000
1546930200	37.000000
1546930800	37.200000
1546931400	37.100000
1546932000	37.100000
1546932600	37.200000
1546933200	37.000000
1546933800	37.000000
1546934400	37.000000
1546935000	37.000000
1546935600	37.000000
1546936200	37.200000
1546936800	37.100000
1546937400	37.200000
1546938000	37.100000
1546938600	37.100000
1546939200	37.100000
1546939800	37.300000
1546940400	37.100000
1546941000	37.200000
1546941600	37.200000
1546942200	37.200000
1546942800	37.300000
1546943400	37.300000
1546944000	37.100000
1546944600	37.100000
1546945200	37.300000
1546945800	37.300000
1546946400	37.300000
1546947000	37.300000
1546947600	37.000000
1546948200	37.000000
1546948800	37.000000
1546949400	37.100000
1546950000	37.300000
1546950600	37.000000
1546951200	37.000000
1546951800	37.000000
1546952400	37.200000
1546953000	37.200000
1546953600	37.100000
1546954200	37.200000
1546954800	37.100000
1546955400	37.200000
1546956000	37.000000
1546956600	37.000000
1546957200	37.000000
1546957800	37.200000
1546958400	37.200000
1546959000	37.100000
1546959600	37.100000
1546960200	37.200000
1546960800	37.300000
1546961400	37.000000
1546962000	37.000000
1546962600	37.000000
1546963200	37.200000
1546963800	37.100000
1546964400	37.200000
1546965000	37.200000
1546965600	37.200000
1546966200	37.100000
1546966800	37.100000
1546967400	37.100000
1546968000	37.100000
1546968600	37.100000
1546969200	37.200000
1546969800	37.100000
1546970400	37.100000
1546971000	37.200000
1546971600	37.100000
1546972200	37.000000
1546972800	37.100000
1546973400	37.200000
1546974000	37.200000
1546974600	37.300000
1546975200	37.100000
1546975800	37.200000
1546976400	37.200000
1546977000	37.100000
1546977600	37.100000
1546978200	37.100000
1546978800	37.200000
1546979400	37.300000
1546980000	37.300000
1546980600	37.300000
1546981200	37.100000
1546981800	37.000000
1546982400	37.200000
1546983000	37.200000
1546983600	37.300000
1546984200	37.300000
1546984800	37.100000
1546985400	37.300000
1546986000	37.100000
1546986600	37.000000
1546987200	37.200000
1546987800	37.200000
1546988400	37.300000
1546989000	37.300000
1546989600	37.200000
1546990200	37.200000
1546990800	37.200000
1546991400	37.200000
1546992000	37.300000
1546992600	37.200000
1546993200	37.200000
1546993800	37.200000
1546994400	37.300000
1546995000	37.200000
1546995600	37.100000
1546996200	37.200000
1546996800	37.200000
1546997400	37.300000
1546998000	37.000000
1546998600	37.100000
1546999200	37.200000
1546999800	37.200000
1547000400	37.300000
1547001000	37.300000
1547001600	37.200000
1547002200	37.100000
1547002800	37.000000
1547003400	37.000000
1547004000	37.200000
1547004600	37.300000
1547005200	37.300000
1547005800	37.200000
1547006400	37.300000
1547007000	37.300000
1547007600	37.300000
1547008200	37.200000
1547008800	37.100000
1547009400	37.200000
1547010000	37.200000
1547010600	37.300000
1547011200	37.200000
1547011800	37.300000
1547012400	37.300000
1547013000	37.300000
1547013600	37.200000
1547014200	37.200000
1547014800	37.100000
1547015400	37.300000
1547016000	37.200000
1547016600	37.300000
1547017200	37.300000
1547017800	37.300000
1547018400	37.200000
1547019000	37.300000
1547019600	37.200000
1547020200	37.100000
1547020800	37.100000
1547021400	37.300000
1547022000	37.300000
1547022600	37.300000
1547023200	37.300000
1547023800	37.300000
1547024400	37.100000
1547025000	37.300000
1547025600	37.300000
1547026200	37.200000
1547026800	37.300000
1547027400	37.300000
1547028000	37.300000
1547028600	37.300000
1547029200	37.100000
1547029800	36.600000
1547030400	36.000000
1547031000	35.800000
1547031600	35.600000
1547032200	35.600000
1547032800	35.800000
1547033400	35.600000
1547034000	35.600000
1547034600	35.800000
1547035200	35.700000
1547035800	35.700000
1547036400	35.800000
1547037000	35.700000
1547037600	35.600000
1547038200	35.700000
1547038800	35.700000
1547039400	35.800000
1547040000	35.800000
1547040600	35.800000
1547041200	35.900000
1547041800	35.900000
1547042400	35.800000
1547043000	35.800000
1547043600	35.800000
1547044200	35.800000
1547044800	35.900000
1547045400	35.900000
1547046000	35.900000
1547046600	35.900000
1547047200	35.900000
1547047800	35.800000
1547048400	36.100000
1547049000	36.100000
1547049600	36.100000
1547050200	36.000000
1547050800	36.100000
1547051400	35.900000
1547052000	36.000000
1547052600	36.100000
1547053200	36.100000
1547053800	36.100000
1547054400	36.100000
1547055000	36.100000
1547055600	36.200000
1547056200	36.300000
1547056800	36.200000
1547057400	36.200000
1547058000	36.300000
1547058600	36.300000
1547059200	36.100000
1547059800	36.100000
1547060400	36.300000
1547061000	36.400000
1547061600	36.300000
1547062200	36.400000
1547062800	36.400000
1547063400	36.400000
1547064000	36.400000
1547064600	36.400000
1547065200	36.400000
1547065800	36.400000
1547066400	36.500000
1547067000	36.400000
1547067600	36.400000
1547068200	36.600000
1547068800	36.600000
1547069400	36.600000
1547070000	36.600000
1547070600	36.700000
1547071200	36.500000
1547071800	36.500000
1547072400	36.600000
1547073000	36.600000
1547073600	36.700000
1547074200	36.700000
1546988400	37.300000
1546989000	37.300000
1546989600	37.200000
1546990200	37.200000
1546990800	37.200000
1546991400	37.200000
1546992000	37.300000
1546992600	37.200000
1546993200	37.200000
1546993800	37.200000
1546994400	37.300000
1546995000	37.200000
1546995600	37.100000
1546996200	37.200000
1546996800	37.200000
1546997400	37.300000
1546998000	37.000000
1546998600	37.100000
1546999200	37.200000
1546999800	37.200000
1547000400	37.300000
1547001000	37.300000
1547001600	37.200000
1547002200	37.100000
1547002800	37.000000
1547003400	37.000000
1547004000	37.200000
1547004600	37.300000
1547005200	37.300000
1547005800	37.200000
1547006400	37.300000
1547007000	37.300000
1547007600	37.300000
1547008200	37.200000
1547008800	37.100000
1547009400	37.200000
1547010000	37.200000
1547010600	37.300000
1547011200	37.200000
1547011800	37.300000
1547012400	37.300000
1547013000	37.300000
1547013600	37.200000
1547014200	37.200000
1547014800	37.100000
1547015400	37.300000
1547016000	37.200000
1547016600	37.300000
1547017200	37.300000
1547017800	37.300000
1547018400	37.200000
1547019000	37.300000
1547019600	37.200000
1547020200	37.100000
1547020800	37.100000
1547021400	37.300000
1547022000	37.300000
1547022600	37.300000
1547023200	37.300000
1547023800	37.300000
1547024400	37.100000
1547025000	37.300000
1547025600	37.300000
1547026200	37.200000
1547026800	37.300000
1547027400	37.300000
1547028000	37.300000
1547028600	37.300000
1547029200	37.100000
1547029800	36.600000
1547030400	36.000000
1547031000	35.800000
1547031600	35.600000
1547032200	35.600000
1547032800	35.800000
1547033400	35.600000
1547034000	35.600000
1547034600	35.800000
1547035200	35.700000
1547035800	35.700000
1547036400	35.800000
1547037000	35.700000
1547037600	35.600000
1547038200	35.700000
1547038800	35.700000
1547039400	35.800000
1547040000	35.800000
1547040600	35.800000
1547041200	35.900000
1547041800	35.900000
1547042400	35.800000
1547043000	35.800000
1547043600	35.800000
1547044200	35.800000
1547044800	35.900000
1547045400	35.900000
1547046000	35.900000
1547046600	35.900000
1547047200	35.900000
1547047800	35.800000
1547048400	36.100000
1547049000	36.100000
1547049600	36.100000
1547050200	36.000000
1547050800	36.100000
1547051400	35.900000
1547052000	36.000000
1547052600	36.100000
1547053200	36.100000
1547053800	36.100000
1547054400	36.100000
1547055000	36.100000
1547055600	36.200000
1547056200	36.300000
1547056800	36.200000
1547057400	36.200000
1547058000	36.300000
1547058600	36.300000
1547059200	36.100000
1547059800	36.100000
1547060400	36.300000
1547061000	36.400000
1547061600	36.300000
1547062200	36.400000
1547062800	36.400000
1547063400	36.400000
1547064000	36.400000
1547064600	36.400000
[truncated: 120,911 more rows]
