# Supplementary material for: Long-term monitoring data logs of a recirculating artificial seawater based colonial ascidian aquaculture
Source: Data Brief. 2021 Sep 15;38:107372. doi: 10.1016/j.dib.2021.107372 (PMC8449185; doi:10.1016/j.dib.2021.107372)
Supplement: Supplementary file 1 [file mmc1.zip › Apex_Temp_Tank3.csv]

1546470000	22.000000
1546470600	22.100000
1546471200	22.100000
1546471800	22.100000
1546472400	22.200000
1546473000	22.200000
1546473600	22.300000
1546474200	22.300000
1546474800	22.200000
1546475400	22.000000
1546476000	22.000000
1546476600	22.100000
1546477200	22.100000
1546477800	22.100000
1546478400	22.200000
1546479000	22.200000
1546479600	22.300000
1546480200	22.300000
1546480800	22.200000
1546481400	22.000000
1546482000	22.000000
1546482600	22.000000
1546483200	22.100000
1546483800	22.100000
1546484400	22.200000
1546485000	22.200000
1546485600	22.300000
1546486200	22.000000
1546486800	22.000000
1546487400	22.000000
1546488000	22.000000
1546488600	22.100000
1546489200	22.100000
1546489800	22.200000
1546490400	22.200000
1546491000	22.300000
1546491600	22.000000
1546492200	21.900000
1546492800	22.000000
1546493400	22.000000
1546494000	22.100000
1546494600	22.100000
1546495200	22.200000
1546495800	22.200000
1546496400	22.200000
1546497000	22.200000
1546497600	22.000000
1546498200	21.900000
1546498800	22.000000
1546499400	22.000000
1546500000	22.100000
1546500600	22.100000
1546501200	22.200000
1546501800	22.200000
1546502400	22.300000
1546503000	22.300000
1546503600	22.400000
1546504200	22.100000
1546504800	22.000000
1546505400	22.000000
1546506000	22.100000
1546506600	22.100000
1546507200	22.200000
1546507800	22.200000
1546508400	22.300000
1546509000	22.300000
1546509600	22.300000
1546510200	22.100000
1546510800	22.000000
1546511400	22.100000
1546512000	22.100000
1546512600	22.200000
1546513200	22.200000
1546513800	22.300000
1546514400	22.200000
1546515000	22.100000
1546515600	22.200000
1546516200	22.200000
1546516800	22.200000
1546517400	22.200000
1546518000	22.300000
1546518600	22.300000
1546519200	22.300000
1546519800	22.300000
1546520400	22.300000
1546521000	22.300000
1546521600	22.200000
1546522200	22.200000
1546522800	22.200000
1546523400	22.300000
1546524000	22.200000
1546524600	22.000000
1546525200	22.000000
1546525800	22.100000
1546526400	22.100000
1546527000	22.200000
1546527600	22.200000
1546528200	22.300000
1546528800	22.100000
1546529400	22.000000
1546530000	22.000000
1546530600	22.100000
1546531200	22.100000
1546531800	22.200000
1546532400	22.200000
1546533000	22.300000
1546533600	22.300000
1546534200	22.200000
1546534800	22.100000
1546535400	22.000000
1546536000	22.100000
1546536600	22.200000
1546537200	22.200000
1546537800	22.300000
1546538400	22.300000
1546539000	22.100000
1546539600	22.000000
1546540200	22.100000
1546540800	22.100000
1546541400	22.100000
1546542000	22.200000
1546542600	22.200000
1546543200	22.300000
1546543800	22.300000
1546544400	22.300000
1546545000	22.100000
1546545600	22.100000
1546546200	22.100000
1546546800	22.200000
1546547400	22.200000
1546548000	22.300000
1546548600	22.300000
1546549200	22.300000
1546549800	22.300000
1546550400	22.000000
1546551000	22.000000
1546551600	22.000000
1546552200	22.100000
1546552800	22.100000
1546553400	22.200000
1546554000	22.200000
1546554600	22.300000
1546555200	22.300000
1546555800	22.100000
1546470000	22.000000
1546470600	22.100000
1546471200	22.100000
1546471800	22.100000
1546472400	22.200000
1546473000	22.200000
1546473600	22.300000
1546474200	22.300000
1546474800	22.200000
1546475400	22.000000
1546476000	22.000000
1546476600	22.100000
1546477200	22.100000
1546477800	22.100000
1546478400	22.200000
1546479000	22.200000
1546479600	22.300000
1546480200	22.300000
1546480800	22.200000
1546481400	22.000000
1546482000	22.000000
1546482600	22.000000
1546483200	22.100000
1546483800	22.100000
1546484400	22.200000
1546485000	22.200000
1546485600	22.300000
1546486200	22.000000
1546486800	22.000000
1546487400	22.000000
1546488000	22.000000
1546488600	22.100000
1546489200	22.100000
1546489800	22.200000
1546490400	22.200000
1546491000	22.300000
1546491600	22.000000
1546492200	21.900000
1546492800	22.000000
1546493400	22.000000
1546494000	22.100000
1546494600	22.100000
1546495200	22.200000
1546495800	22.200000
1546496400	22.200000
1546497000	22.200000
1546497600	22.000000
1546498200	21.900000
1546498800	22.000000
1546499400	22.000000
1546500000	22.100000
1546500600	22.100000
1546501200	22.200000
1546501800	22.200000
1546502400	22.300000
1546503000	22.300000
1546503600	22.400000
1546504200	22.100000
1546504800	22.000000
1546505400	22.000000
1546506000	22.100000
1546506600	22.100000
1546507200	22.200000
1546507800	22.200000
1546508400	22.300000
1546509000	22.300000
1546509600	22.300000
1546510200	22.100000
1546510800	22.000000
1546511400	22.100000
1546512000	22.100000
1546512600	22.200000
1546513200	22.200000
1546513800	22.300000
1546514400	22.200000
1546515000	22.100000
1546515600	22.200000
1546516200	22.200000
1546516800	22.200000
1546517400	22.200000
1546518000	22.300000
1546518600	22.300000
1546519200	22.300000
1546519800	22.300000
1546520400	22.300000
1546521000	22.300000
1546521600	22.200000
1546522200	22.200000
1546522800	22.200000
1546523400	22.300000
1546524000	22.200000
1546524600	22.000000
1546525200	22.000000
1546525800	22.100000
1546526400	22.100000
1546527000	22.200000
1546527600	22.200000
1546528200	22.300000
1546528800	22.100000
1546529400	22.000000
1546530000	22.000000
1546530600	22.100000
1546531200	22.100000
1546531800	22.200000
1546532400	22.200000
1546533000	22.300000
1546533600	22.300000
1546534200	22.200000
1546534800	22.100000
1546535400	22.000000
1546536000	22.100000
1546536600	22.200000
1546537200	22.200000
1546537800	22.300000
1546538400	22.300000
1546539000	22.100000
1546539600	22.000000
1546540200	22.100000
1546540800	22.100000
1546541400	22.100000
1546542000	22.200000
1546542600	22.200000
1546543200	22.300000
1546543800	22.300000
1546544400	22.300000
1546545000	22.100000
1546545600	22.100000
1546546200	22.100000
1546546800	22.200000
1546547400	22.200000
1546548000	22.300000
1546548600	22.300000
1546549200	22.300000
1546549800	22.300000
1546550400	22.000000
1546551000	22.000000
1546551600	22.000000
1546552200	22.100000
1546552800	22.100000
1546553400	22.200000
1546554000	22.200000
1546554600	22.300000
1546555200	22.300000
1546555800	22.100000
1546556400	22.000000
1546557000	22.100000
1546557600	22.100000
1546558200	22.100000
1546558800	22.200000
1546559400	22.200000
1546560000	22.100000
1546560600	22.000000
1546561200	22.000000
1546561800	22.000000
1546562400	22.000000
1546563000	22.100000
1546563600	22.200000
1546564200	22.200000
1546564800	22.300000
1546565400	22.300000
1546566000	22.400000
1546566600	22.100000
1546567200	22.100000
1546567800	22.100000
1546568400	22.100000
1546569000	22.200000
1546569600	22.200000
1546570200	22.200000
1546570800	22.300000
1546571400	22.100000
1546572000	22.000000
1546572600	22.000000
1546573200	22.100000
1546573800	22.100000
1546574400	22.200000
1546575000	22.200000
1546575600	22.200000
1546576200	22.300000
1546576800	22.300000
1546577400	22.400000
1546578000	22.100000
1546578600	22.100000
1546579200	22.100000
1546579800	22.100000
1546580400	22.200000
1546581000	22.200000
1546581600	22.200000
1546582200	22.300000
1546582800	22.300000
1546583400	22.300000
1546584000	22.100000
1546584600	22.100000
1546585200	22.100000
1546585800	22.100000
1546586400	22.200000
1546587000	22.200000
1546587600	22.300000
1546588200	22.300000
1546588800	22.300000
1546589400	22.300000
1546590000	22.100000
1546590600	22.100000
1546591200	22.100000
1546591800	22.100000
1546592400	22.200000
1546593000	22.200000
1546593600	22.300000
1546594200	22.200000
1546594800	22.000000
1546595400	22.000000
1546596000	22.100000
1546596600	22.100000
1546597200	22.100000
1546597800	22.100000
1546598400	22.100000
1546599000	22.100000
1546599600	22.200000
1546600200	22.200000
1546600800	22.200000
1546601400	22.200000
1546602000	22.200000
1546602600	22.300000
1546603200	22.300000
1546603800	22.300000
1546604400	22.300000
1546605000	22.300000
1546605600	22.400000
1546606200	22.400000
1546606800	22.400000
1546607400	22.500000
1546608000	22.500000
1546608600	22.500000
1546609200	22.500000
1546609800	22.500000
1546610400	22.500000
1546611000	22.600000
1546611600	22.600000
1546612200	22.600000
1546612800	22.600000
1546613400	22.600000
1546614000	22.600000
1546614600	22.700000
1546615200	22.600000
1546615800	22.300000
1546616400	22.000000
1546617000	22.100000
1546617600	22.200000
1546618200	22.200000
1546618800	22.300000
1546619400	22.300000
1546620000	22.400000
1546620600	22.500000
1546621200	22.000000
1546621800	22.000000
1546622400	22.000000
1546623000	22.100000
1546623600	22.200000
1546624200	22.200000
1546624800	22.300000
1546625400	22.300000
1546626000	22.400000
1546626600	22.500000
1546627200	22.100000
1546627800	21.900000
1546628400	22.000000
1546629000	22.100000
1546629600	22.100000
1546630200	22.200000
1546630800	22.300000
1546631400	22.300000
1546632000	22.400000
1546632600	22.500000
1546633200	22.500000
1546633800	22.000000
1546634400	22.000000
1546635000	22.000000
1546635600	22.100000
1546636200	22.200000
1546636800	22.200000
1546637400	22.300000
1546638000	22.300000
1546638600	22.400000
1546639200	22.500000
1546639800	22.500000
1546640400	21.800000
1546641000	21.800000
1546641600	21.900000
1546642200	22.000000
1546556400	22.000000
1546557000	22.100000
1546557600	22.100000
1546558200	22.100000
1546558800	22.200000
1546559400	22.200000
1546560000	22.100000
1546560600	22.000000
1546561200	22.000000
1546561800	22.000000
1546562400	22.000000
1546563000	22.100000
1546563600	22.200000
1546564200	22.200000
1546564800	22.300000
1546565400	22.300000
1546566000	22.400000
1546566600	22.100000
1546567200	22.100000
1546567800	22.100000
1546568400	22.100000
1546569000	22.200000
1546569600	22.200000
1546570200	22.200000
1546570800	22.300000
1546571400	22.100000
1546572000	22.000000
1546572600	22.000000
1546573200	22.100000
1546573800	22.100000
1546574400	22.200000
1546575000	22.200000
1546575600	22.200000
1546576200	22.300000
1546576800	22.300000
1546577400	22.400000
1546578000	22.100000
1546578600	22.100000
1546579200	22.100000
1546579800	22.100000
1546580400	22.200000
1546581000	22.200000
1546581600	22.200000
1546582200	22.300000
1546582800	22.300000
1546583400	22.300000
1546584000	22.100000
1546584600	22.100000
1546585200	22.100000
1546585800	22.100000
1546586400	22.200000
1546587000	22.200000
1546587600	22.300000
1546588200	22.300000
1546588800	22.300000
1546589400	22.300000
1546590000	22.100000
1546590600	22.100000
1546591200	22.100000
1546591800	22.100000
1546592400	22.200000
1546593000	22.200000
1546593600	22.300000
1546594200	22.200000
1546594800	22.000000
1546595400	22.000000
1546596000	22.100000
1546596600	22.100000
1546597200	22.100000
1546597800	22.100000
1546598400	22.100000
1546599000	22.100000
1546599600	22.200000
1546600200	22.200000
1546600800	22.200000
1546601400	22.200000
1546602000	22.200000
1546602600	22.300000
1546603200	22.300000
1546603800	22.300000
1546604400	22.300000
1546605000	22.300000
1546605600	22.400000
1546606200	22.400000
1546606800	22.400000
1546607400	22.500000
1546608000	22.500000
1546608600	22.500000
1546609200	22.500000
1546609800	22.500000
1546610400	22.500000
1546611000	22.600000
1546611600	22.600000
1546612200	22.600000
1546612800	22.600000
1546613400	22.600000
1546614000	22.600000
1546614600	22.700000
1546615200	22.600000
1546615800	22.300000
1546616400	22.000000
1546617000	22.100000
1546617600	22.200000
1546618200	22.200000
1546618800	22.300000
1546619400	22.300000
1546620000	22.400000
1546620600	22.500000
1546621200	22.000000
1546621800	22.000000
1546622400	22.000000
1546623000	22.100000
1546623600	22.200000
1546624200	22.200000
1546624800	22.300000
1546625400	22.300000
1546626000	22.400000
1546626600	22.500000
1546627200	22.100000
1546627800	21.900000
1546628400	22.000000
1546629000	22.100000
1546629600	22.100000
1546630200	22.200000
1546630800	22.300000
1546631400	22.300000
1546632000	22.400000
1546632600	22.500000
1546633200	22.500000
1546633800	22.000000
1546634400	22.000000
1546635000	22.000000
1546635600	22.100000
1546636200	22.200000
1546636800	22.200000
1546637400	22.300000
1546638000	22.300000
1546638600	22.400000
1546639200	22.500000
1546639800	22.500000
1546640400	21.800000
1546641000	21.800000
1546641600	21.900000
1546642200	22.000000
1546642800	22.100000
1546643400	22.200000
1546644000	22.200000
1546644600	22.300000
1546645200	22.300000
1546645800	22.400000
1546646400	21.900000
1546647000	21.700000
1546647600	21.800000
1546648200	21.900000
1546648800	22.000000
1546649400	22.100000
1546650000	22.100000
1546650600	22.200000
1546651200	22.200000
1546651800	22.300000
1546652400	22.300000
1546653000	21.900000
1546653600	21.700000
1546654200	21.800000
1546654800	21.900000
1546655400	22.000000
1546656000	22.100000
1546656600	22.100000
1546657200	22.200000
1546657800	22.200000
1546658400	22.300000
1546659000	22.300000
1546659600	22.100000
1546660200	21.800000
1546660800	21.800000
1546661400	22.000000
1546662000	22.000000
1546662600	22.100000
1546663200	22.100000
1546663800	22.200000
1546664400	22.200000
1546665000	22.300000
1546665600	22.300000
1546666200	22.400000
1546666800	22.400000
1546667400	21.800000
1546668000	21.800000
1546668600	22.000000
1546669200	22.000000
1546669800	22.100000
1546670400	22.100000
1546671000	22.200000
1546671600	22.200000
1546672200	22.300000
1546672800	22.300000
1546673400	21.800000
1546674000	21.800000
1546674600	21.800000
1546675200	22.000000
1546675800	22.000000
1546676400	22.100000
1546677000	22.100000
1546677600	22.200000
1546678200	22.200000
1546678800	22.300000
1546679400	22.300000
1546680000	22.500000
1546680600	22.400000
1546681200	21.900000
1546681800	22.000000
1546682400	22.000000
1546683000	22.100000
1546683600	22.200000
1546684200	22.200000
1546684800	22.300000
1546685400	22.300000
1546686000	22.400000
1546686600	22.500000
1546687200	22.500000
1546687800	21.900000
1546688400	21.800000
1546689000	22.000000
1546689600	22.100000
1546690200	22.100000
1546690800	22.200000
1546691400	22.200000
1546692000	22.300000
1546692600	22.300000
1546693200	22.400000
1546693800	22.500000
1546694400	22.300000
1546695000	21.800000
1546695600	21.800000
1546696200	21.900000
1546696800	22.000000
1546697400	22.100000
1546698000	22.100000
1546698600	22.200000
1546699200	22.200000
1546699800	22.300000
1546700400	22.300000
1546701000	22.400000
1546701600	22.100000
1546702200	21.800000
1546702800	21.900000
1546703400	22.000000
1546704000	22.000000
1546704600	22.100000
1546705200	22.200000
1546705800	22.200000
1546706400	22.300000
1546707000	22.400000
1546707600	22.000000
1546708200	21.800000
1546708800	21.900000
1546709400	22.000000
1546710000	22.100000
1546710600	22.100000
1546711200	22.200000
1546711800	22.200000
1546712400	22.300000
1546713000	22.300000
1546713600	22.400000
1546714200	22.500000
1546714800	22.500000
1546715400	21.800000
1546716000	21.800000
1546716600	21.900000
1546717200	22.000000
1546717800	22.100000
1546718400	22.100000
1546719000	22.200000
1546719600	22.200000
1546720200	22.300000
1546720800	22.300000
1546721400	22.400000
1546722000	22.400000
1546722600	21.800000
1546723200	21.800000
1546723800	22.000000
1546724400	22.000000
1546725000	22.100000
1546725600	22.200000
1546726200	22.200000
1546726800	22.300000
1546727400	22.300000
1546728000	22.400000
1546728600	22.400000
1546642800	22.100000
1546643400	22.200000
1546644000	22.200000
1546644600	22.300000
1546645200	22.300000
1546645800	22.400000
1546646400	21.900000
1546647000	21.700000
1546647600	21.800000
1546648200	21.900000
1546648800	22.000000
1546649400	22.100000
1546650000	22.100000
1546650600	22.200000
1546651200	22.200000
1546651800	22.300000
1546652400	22.300000
1546653000	21.900000
1546653600	21.700000
1546654200	21.800000
1546654800	21.900000
1546655400	22.000000
1546656000	22.100000
1546656600	22.100000
1546657200	22.200000
1546657800	22.200000
1546658400	22.300000
1546659000	22.300000
1546659600	22.100000
1546660200	21.800000
1546660800	21.800000
1546661400	22.000000
1546662000	22.000000
1546662600	22.100000
1546663200	22.100000
1546663800	22.200000
1546664400	22.200000
1546665000	22.300000
1546665600	22.300000
1546666200	22.400000
1546666800	22.400000
1546667400	21.800000
1546668000	21.800000
1546668600	22.000000
1546669200	22.000000
1546669800	22.100000
1546670400	22.100000
1546671000	22.200000
1546671600	22.200000
1546672200	22.300000
1546672800	22.300000
1546673400	21.800000
1546674000	21.800000
1546674600	21.800000
1546675200	22.000000
1546675800	22.000000
1546676400	22.100000
1546677000	22.100000
1546677600	22.200000
1546678200	22.200000
1546678800	22.300000
1546679400	22.300000
1546680000	22.500000
1546680600	22.400000
1546681200	21.900000
1546681800	22.000000
1546682400	22.000000
1546683000	22.100000
1546683600	22.200000
1546684200	22.200000
1546684800	22.300000
1546685400	22.300000
1546686000	22.400000
1546686600	22.500000
1546687200	22.500000
1546687800	21.900000
1546688400	21.800000
1546689000	22.000000
1546689600	22.100000
1546690200	22.100000
1546690800	22.200000
1546691400	22.200000
1546692000	22.300000
1546692600	22.300000
1546693200	22.400000
1546693800	22.500000
1546694400	22.300000
1546695000	21.800000
1546695600	21.800000
1546696200	21.900000
1546696800	22.000000
1546697400	22.100000
1546698000	22.100000
1546698600	22.200000
1546699200	22.200000
1546699800	22.300000
1546700400	22.300000
1546701000	22.400000
1546701600	22.100000
1546702200	21.800000
1546702800	21.900000
1546703400	22.000000
1546704000	22.000000
1546704600	22.100000
1546705200	22.200000
1546705800	22.200000
1546706400	22.300000
1546707000	22.400000
1546707600	22.000000
1546708200	21.800000
1546708800	21.900000
1546709400	22.000000
1546710000	22.100000
1546710600	22.100000
1546711200	22.200000
1546711800	22.200000
1546712400	22.300000
1546713000	22.300000
1546713600	22.400000
1546714200	22.500000
1546714800	22.500000
1546715400	21.800000
1546716000	21.800000
1546716600	21.900000
1546717200	22.000000
1546717800	22.100000
1546718400	22.100000
1546719000	22.200000
1546719600	22.200000
1546720200	22.300000
1546720800	22.300000
1546721400	22.400000
1546722000	22.400000
1546722600	21.800000
1546723200	21.800000
1546723800	22.000000
1546724400	22.000000
1546725000	22.100000
1546725600	22.200000
1546726200	22.200000
1546726800	22.300000
1546727400	22.300000
1546728000	22.400000
1546728600	22.400000
1546729200	22.500000
1546729800	21.900000
1546730400	21.800000
1546731000	21.800000
1546731600	22.000000
1546732200	22.000000
1546732800	22.100000
1546733400	22.100000
1546734000	22.200000
1546734600	22.300000
1546735200	22.300000
1546735800	22.400000
1546736400	22.500000
1546737000	22.200000
1546737600	21.800000
1546738200	21.900000
1546738800	22.000000
1546739400	22.100000
1546740000	22.200000
1546740600	22.200000
1546741200	22.300000
1546741800	22.300000
1546742400	22.400000
1546743000	22.500000
1546743600	22.400000
1546744200	21.800000
1546744800	21.800000
1546745400	22.000000
1546746000	22.000000
1546746600	22.100000
1546747200	22.200000
1546747800	22.200000
1546748400	22.300000
1546749000	22.300000
1546749600	22.000000
1546750200	21.700000
1546750800	21.800000
1546751400	21.900000
1546752000	22.000000
1546752600	22.100000
1546753200	22.200000
1546753800	22.200000
1546754400	22.300000
1546755000	22.300000
1546755600	22.400000
1546756200	22.400000
1546756800	22.500000
1546757400	22.000000
1546758000	21.900000
1546758600	22.000000
1546759200	22.100000
1546759800	22.100000
1546760400	22.200000
1546761000	22.200000
1546761600	22.300000
1546762200	22.300000
1546762800	22.300000
1546763400	21.700000
1546764000	21.800000
1546764600	21.900000
1546765200	22.000000
1546765800	22.000000
1546766400	22.100000
1546767000	22.200000
1546767600	22.200000
1546768200	22.300000
1546768800	22.400000
1546769400	22.500000
1546770000	22.500000
1546770600	22.100000
1546771200	21.900000
1546771800	22.000000
1546772400	22.100000
1546773000	22.100000
1546773600	22.200000
1546774200	22.300000
1546774800	22.300000
1546775400	22.300000
1546776000	22.400000
1546776600	22.500000
1546777200	21.900000
1546777800	21.800000
1546778400	21.900000
1546779000	22.000000
1546779600	22.100000
1546780200	22.100000
1546780800	22.200000
1546781400	22.200000
1546782000	22.300000
1546782600	22.300000
1546783200	22.400000
1546783800	22.400000
1546784400	21.800000
1546785000	21.900000
1546785600	22.000000
1546786200	22.100000
1546786800	22.100000
1546787400	22.200000
1546788000	22.200000
1546788600	22.300000
1546789200	22.300000
1546789800	22.400000
1546790400	22.300000
1546791000	21.800000
1546791600	21.900000
1546792200	22.000000
1546792800	22.100000
1546793400	22.100000
1546794000	22.200000
1546794600	22.200000
1546795200	22.300000
1546795800	22.400000
1546796400	22.500000
1546797000	22.200000
1546797600	21.800000
1546798200	21.900000
1546798800	22.000000
1546799400	22.100000
1546800000	22.100000
1546800600	22.200000
1546801200	22.200000
1546801800	22.300000
1546802400	22.400000
1546803000	22.400000
1546803600	22.000000
1546804200	21.800000
1546804800	22.000000
1546805400	22.000000
1546806000	22.100000
1546806600	22.200000
1546807200	22.200000
1546807800	22.300000
1546808400	22.300000
1546809000	22.400000
1546809600	22.500000
1546810200	22.500000
1546810800	21.900000
1546811400	21.800000
1546812000	22.000000
1546812600	22.000000
1546813200	22.100000
1546813800	22.200000
1546814400	22.300000
1546815000	22.300000
1546729200	22.500000
1546729800	21.900000
1546730400	21.800000
1546731000	21.800000
1546731600	22.000000
1546732200	22.000000
1546732800	22.100000
1546733400	22.100000
1546734000	22.200000
1546734600	22.300000
1546735200	22.300000
1546735800	22.400000
1546736400	22.500000
1546737000	22.200000
1546737600	21.800000
1546738200	21.900000
1546738800	22.000000
1546739400	22.100000
1546740000	22.200000
1546740600	22.200000
1546741200	22.300000
1546741800	22.300000
1546742400	22.400000
1546743000	22.500000
1546743600	22.400000
1546744200	21.800000
1546744800	21.800000
1546745400	22.000000
1546746000	22.000000
1546746600	22.100000
1546747200	22.200000
1546747800	22.200000
1546748400	22.300000
1546749000	22.300000
1546749600	22.000000
1546750200	21.700000
1546750800	21.800000
1546751400	21.900000
1546752000	22.000000
1546752600	22.100000
1546753200	22.200000
1546753800	22.200000
1546754400	22.300000
1546755000	22.300000
1546755600	22.400000
1546756200	22.400000
1546756800	22.500000
1546757400	22.000000
1546758000	21.900000
1546758600	22.000000
1546759200	22.100000
1546759800	22.100000
1546760400	22.200000
1546761000	22.200000
1546761600	22.300000
1546762200	22.300000
1546762800	22.300000
1546763400	21.700000
1546764000	21.800000
1546764600	21.900000
1546765200	22.000000
1546765800	22.000000
1546766400	22.100000
1546767000	22.200000
1546767600	22.200000
1546768200	22.300000
1546768800	22.400000
1546769400	22.500000
1546770000	22.500000
1546770600	22.100000
1546771200	21.900000
1546771800	22.000000
1546772400	22.100000
1546773000	22.100000
1546773600	22.200000
1546774200	22.300000
1546774800	22.300000
1546775400	22.300000
1546776000	22.400000
1546776600	22.500000
1546777200	21.900000
1546777800	21.800000
1546778400	21.900000
1546779000	22.000000
1546779600	22.100000
1546780200	22.100000
1546780800	22.200000
1546781400	22.200000
1546782000	22.300000
1546782600	22.300000
1546783200	22.400000
1546783800	22.400000
1546784400	21.800000
1546785000	21.900000
1546785600	22.000000
1546786200	22.100000
1546786800	22.100000
1546787400	22.200000
1546788000	22.200000
1546788600	22.300000
1546789200	22.300000
1546789800	22.400000
1546790400	22.300000
1546791000	21.800000
1546791600	21.900000
1546792200	22.000000
1546792800	22.100000
1546793400	22.100000
1546794000	22.200000
1546794600	22.200000
1546795200	22.300000
1546795800	22.400000
1546796400	22.500000
1546797000	22.200000
1546797600	21.800000
1546798200	21.900000
1546798800	22.000000
1546799400	22.100000
1546800000	22.100000
1546800600	22.200000
1546801200	22.200000
1546801800	22.300000
1546802400	22.400000
1546803000	22.400000
1546803600	22.000000
1546804200	21.800000
1546804800	22.000000
1546805400	22.000000
1546806000	22.100000
1546806600	22.200000
1546807200	22.200000
1546807800	22.300000
1546808400	22.300000
1546809000	22.400000
1546809600	22.500000
1546810200	22.500000
1546810800	21.900000
1546811400	21.800000
1546812000	22.000000
1546812600	22.000000
1546813200	22.100000
1546813800	22.200000
1546814400	22.300000
1546815000	22.300000
1546815600	22.400000
1546816200	22.500000
1546816800	22.500000
1546817400	22.000000
1546818000	21.900000
1546818600	22.000000
1546819200	22.100000
1546819800	22.100000
1546820400	22.200000
1546821000	22.200000
1546821600	22.300000
1546822200	22.300000
1546822800	22.400000
1546823400	22.500000
1546824000	22.000000
1546824600	21.800000
1546825200	21.800000
1546825800	22.000000
1546826400	22.000000
1546827000	22.100000
1546827600	22.200000
1546828200	22.200000
1546828800	22.300000
1546829400	22.400000
1546830000	22.100000
1546830600	21.800000
1546831200	21.900000
1546831800	22.000000
1546832400	22.000000
1546833000	22.100000
1546833600	22.200000
1546834200	22.200000
1546834800	22.300000
1546835400	22.300000
1546836000	22.400000
1546836600	22.000000
1546837200	21.800000
1546837800	22.000000
1546838400	22.000000
1546839000	22.100000
1546839600	22.100000
1546840200	22.200000
1546840800	22.200000
1546841400	22.300000
1546842000	22.300000
1546842600	22.400000
1546843200	22.500000
1546843800	22.200000
1546844400	21.700000
1546845000	21.800000
1546845600	22.000000
1546846200	22.000000
1546846800	22.100000
1546847400	22.100000
1546848000	22.200000
1546848600	22.200000
1546849200	22.300000
1546849800	22.200000
1546850400	21.700000
1546851000	21.800000
1546851600	21.900000
1546852200	22.000000
1546852800	22.200000
1546853400	22.200000
1546854000	22.200000
1546854600	22.200000
1546855200	22.200000
1546855800	22.200000
1546856400	22.300000
1546857000	22.200000
1546857600	22.200000
1546858200	22.200000
1546858800	22.000000
1546859400	21.900000
1546860000	22.000000
1546860600	22.000000
1546861200	22.100000
1546861800	22.100000
1546862400	22.200000
1546863000	22.200000
1546863600	22.300000
1546864200	22.300000
1546864800	22.300000
1546865400	22.000000
1546866000	22.000000
1546866600	22.000000
1546867200	22.100000
1546867800	22.200000
1546868400	22.200000
1546869000	22.300000
1546869600	22.400000
1546870200	22.500000
1546870800	22.100000
1546871400	22.000000
1546872000	22.100000
1546872600	22.100000
1546873200	22.200000
1546873800	22.300000
1546874400	22.300000
1546875000	22.400000
1546875600	22.500000
1546876200	22.100000
1546876800	22.000000
1546877400	22.100000
1546878000	22.100000
1546878600	22.200000
1546879200	22.200000
1546879800	22.200000
1546880400	22.300000
1546881000	22.300000
1546881600	22.300000
1546882200	22.200000
1546882800	22.100000
1546883400	22.200000
1546884000	22.200000
1546884600	22.200000
1546885200	22.300000
1546885800	22.300000
1546886400	22.400000
1546887000	22.300000
1546887600	22.000000
1546888200	22.000000
1546888800	22.000000
1546889400	22.100000
1546890000	22.100000
1546890600	22.200000
1546891200	22.200000
1546891800	22.200000
1546892400	22.000000
1546893000	21.900000
1546893600	22.000000
1546894200	22.000000
1546894800	22.100000
1546895400	22.100000
1546896000	22.100000
1546896600	22.200000
1546897200	22.200000
1546897800	22.100000
1546898400	21.900000
1546899000	21.900000
1546899600	22.000000
1546900200	22.000000
1546900800	22.100000
1546901400	22.100000
1546815600	22.400000
1546816200	22.500000
1546816800	22.500000
1546817400	22.000000
1546818000	21.900000
1546818600	22.000000
1546819200	22.100000
1546819800	22.100000
1546820400	22.200000
1546821000	22.200000
1546821600	22.300000
1546822200	22.300000
1546822800	22.400000
1546823400	22.500000
1546824000	22.000000
1546824600	21.800000
1546825200	21.800000
1546825800	22.000000
1546826400	22.000000
1546827000	22.100000
1546827600	22.200000
1546828200	22.200000
1546828800	22.300000
1546829400	22.400000
1546830000	22.100000
1546830600	21.800000
1546831200	21.900000
1546831800	22.000000
1546832400	22.000000
1546833000	22.100000
1546833600	22.200000
1546834200	22.200000
1546834800	22.300000
1546835400	22.300000
1546836000	22.400000
1546836600	22.000000
1546837200	21.800000
1546837800	22.000000
1546838400	22.000000
1546839000	22.100000
1546839600	22.100000
1546840200	22.200000
1546840800	22.200000
1546841400	22.300000
1546842000	22.300000
1546842600	22.400000
1546843200	22.500000
1546843800	22.200000
1546844400	21.700000
1546845000	21.800000
1546845600	22.000000
1546846200	22.000000
1546846800	22.100000
1546847400	22.100000
1546848000	22.200000
1546848600	22.200000
1546849200	22.300000
1546849800	22.200000
1546850400	21.700000
1546851000	21.800000
1546851600	21.900000
1546852200	22.000000
1546852800	22.200000
1546853400	22.200000
1546854000	22.200000
1546854600	22.200000
1546855200	22.200000
1546855800	22.200000
1546856400	22.300000
1546857000	22.200000
1546857600	22.200000
1546858200	22.200000
1546858800	22.000000
1546859400	21.900000
1546860000	22.000000
1546860600	22.000000
1546861200	22.100000
1546861800	22.100000
1546862400	22.200000
1546863000	22.200000
1546863600	22.300000
1546864200	22.300000
1546864800	22.300000
1546865400	22.000000
1546866000	22.000000
1546866600	22.000000
1546867200	22.100000
1546867800	22.200000
1546868400	22.200000
1546869000	22.300000
1546869600	22.400000
1546870200	22.500000
1546870800	22.100000
1546871400	22.000000
1546872000	22.100000
1546872600	22.100000
1546873200	22.200000
1546873800	22.300000
1546874400	22.300000
1546875000	22.400000
1546875600	22.500000
1546876200	22.100000
1546876800	22.000000
1546877400	22.100000
1546878000	22.100000
1546878600	22.200000
1546879200	22.200000
1546879800	22.200000
1546880400	22.300000
1546881000	22.300000
1546881600	22.300000
1546882200	22.200000
1546882800	22.100000
1546883400	22.200000
1546884000	22.200000
1546884600	22.200000
1546885200	22.300000
1546885800	22.300000
1546886400	22.400000
1546887000	22.300000
1546887600	22.000000
1546888200	22.000000
1546888800	22.000000
1546889400	22.100000
1546890000	22.100000
1546890600	22.200000
1546891200	22.200000
1546891800	22.200000
1546892400	22.000000
1546893000	21.900000
1546893600	22.000000
1546894200	22.000000
1546894800	22.100000
1546895400	22.100000
1546896000	22.100000
1546896600	22.200000
1546897200	22.200000
1546897800	22.100000
1546898400	21.900000
1546899000	21.900000
1546899600	22.000000
1546900200	22.000000
1546900800	22.100000
1546901400	22.100000
1546902000	22.200000
1546902600	22.200000
1546903200	22.300000
1546903800	22.300000
1546904400	22.300000
1546905000	22.000000
1546905600	22.000000
1546906200	22.000000
1546906800	22.000000
1546907400	22.100000
1546908000	22.100000
1546908600	22.200000
1546909200	22.200000
1546909800	22.100000
1546910400	21.900000
1546911000	21.900000
1546911600	22.000000
1546912200	22.000000
1546912800	22.100000
1546913400	22.100000
1546914000	22.200000
1546914600	22.300000
1546915200	22.300000
1546915800	22.400000
1546916400	22.200000
1546917000	22.000000
1546917600	22.000000
1546918200	22.100000
1546918800	22.100000
1546919400	22.200000
1546920000	22.200000
1546920600	22.300000
1546921200	22.300000
1546921800	22.000000
1546922400	22.000000
1546923000	22.000000
1546923600	22.000000
1546924200	22.100000
1546924800	22.100000
1546925400	22.200000
1546926000	22.200000
1546926600	22.300000
1546927200	22.300000
1546927800	22.400000
1546928400	22.200000
1546929000	22.000000
1546929600	22.000000
1546930200	22.100000
1546930800	22.100000
1546931400	22.200000
1546932000	22.200000
1546932600	22.300000
1546933200	22.300000
1546933800	22.300000
1546934400	22.300000
1546935000	22.100000
1546935600	22.000000
1546936200	22.100000
1546936800	22.100000
1546937400	22.200000
1546938000	22.200000
1546938600	22.300000
1546939200	22.300000
1546939800	22.300000
1546940400	22.300000
1546941000	22.300000
1546941600	22.300000
1546942200	22.300000
1546942800	22.400000
1546943400	22.400000
1546944000	22.400000
1546944600	22.500000
1546945200	22.500000
1546945800	22.500000
1546946400	22.500000
1546947000	22.500000
1546947600	22.500000
1546948200	22.300000
1546948800	22.200000
1546949400	22.300000
1546950000	22.300000
1546950600	22.300000
1546951200	22.000000
1546951800	22.000000
1546952400	22.100000
1546953000	22.100000
1546953600	22.200000
1546954200	22.200000
1546954800	22.300000
1546955400	22.300000
1546956000	22.400000
1546956600	22.000000
1546957200	22.000000
1546957800	22.100000
1546958400	22.100000
1546959000	22.200000
1546959600	22.200000
1546960200	22.300000
1546960800	22.300000
1546961400	22.300000
1546962000	22.000000
1546962600	22.000000
1546963200	22.000000
1546963800	22.100000
1546964400	22.100000
1546965000	22.100000
1546965600	22.100000
1546966200	22.100000
1546966800	22.200000
1546967400	22.200000
1546968000	22.300000
1546968600	22.300000
1546969200	22.300000
1546969800	22.300000
1546970400	22.300000
1546971000	22.300000
1546971600	22.100000
1546972200	22.000000
1546972800	22.100000
1546973400	22.100000
1546974000	22.200000
1546974600	22.200000
1546975200	22.300000
1546975800	22.300000
1546976400	22.300000
1546977000	22.200000
1546977600	22.100000
1546978200	22.100000
1546978800	22.100000
1546979400	22.100000
1546980000	22.200000
1546980600	22.200000
1546981200	22.300000
1546981800	22.000000
1546982400	22.000000
1546983000	22.000000
1546983600	22.100000
1546984200	22.100000
1546984800	22.200000
1546985400	22.200000
1546986000	22.300000
1546986600	22.100000
1546987200	22.000000
1546987800	22.000000
1546902000	22.200000
1546902600	22.200000
1546903200	22.300000
1546903800	22.300000
1546904400	22.300000
1546905000	22.000000
1546905600	22.000000
1546906200	22.000000
1546906800	22.000000
1546907400	22.100000
1546908000	22.100000
1546908600	22.200000
1546909200	22.200000
1546909800	22.100000
1546910400	21.900000
1546911000	21.900000
1546911600	22.000000
1546912200	22.000000
1546912800	22.100000
1546913400	22.100000
1546914000	22.200000
1546914600	22.300000
1546915200	22.300000
1546915800	22.400000
1546916400	22.200000
1546917000	22.000000
1546917600	22.000000
1546918200	22.100000
1546918800	22.100000
1546919400	22.200000
1546920000	22.200000
1546920600	22.300000
1546921200	22.300000
1546921800	22.000000
1546922400	22.000000
1546923000	22.000000
1546923600	22.000000
1546924200	22.100000
1546924800	22.100000
1546925400	22.200000
1546926000	22.200000
1546926600	22.300000
1546927200	22.300000
1546927800	22.400000
1546928400	22.200000
1546929000	22.000000
1546929600	22.000000
1546930200	22.100000
1546930800	22.100000
1546931400	22.200000
1546932000	22.200000
1546932600	22.300000
1546933200	22.300000
1546933800	22.300000
1546934400	22.300000
1546935000	22.100000
1546935600	22.000000
1546936200	22.100000
1546936800	22.100000
1546937400	22.200000
1546938000	22.200000
1546938600	22.300000
1546939200	22.300000
1546939800	22.300000
1546940400	22.300000
1546941000	22.300000
1546941600	22.300000
1546942200	22.300000
1546942800	22.400000
1546943400	22.400000
1546944000	22.400000
1546944600	22.500000
1546945200	22.500000
1546945800	22.500000
1546946400	22.500000
1546947000	22.500000
1546947600	22.500000
1546948200	22.300000
1546948800	22.200000
1546949400	22.300000
1546950000	22.300000
1546950600	22.300000
1546951200	22.000000
1546951800	22.000000
1546952400	22.100000
1546953000	22.100000
1546953600	22.200000
1546954200	22.200000
1546954800	22.300000
1546955400	22.300000
1546956000	22.400000
1546956600	22.000000
1546957200	22.000000
1546957800	22.100000
1546958400	22.100000
1546959000	22.200000
1546959600	22.200000
1546960200	22.300000
1546960800	22.300000
1546961400	22.300000
1546962000	22.000000
1546962600	22.000000
1546963200	22.000000
1546963800	22.100000
1546964400	22.100000
1546965000	22.100000
1546965600	22.100000
1546966200	22.100000
1546966800	22.200000
1546967400	22.200000
1546968000	22.300000
1546968600	22.300000
1546969200	22.300000
1546969800	22.300000
1546970400	22.300000
1546971000	22.300000
1546971600	22.100000
1546972200	22.000000
1546972800	22.100000
1546973400	22.100000
1546974000	22.200000
1546974600	22.200000
1546975200	22.300000
1546975800	22.300000
1546976400	22.300000
1546977000	22.200000
1546977600	22.100000
1546978200	22.100000
1546978800	22.100000
1546979400	22.100000
1546980000	22.200000
1546980600	22.200000
1546981200	22.300000
1546981800	22.000000
1546982400	22.000000
1546983000	22.000000
1546983600	22.100000
1546984200	22.100000
1546984800	22.200000
1546985400	22.200000
1546986000	22.300000
1546986600	22.100000
1546987200	22.000000
1546987800	22.000000
1546988400	22.100000
1546989000	22.100000
1546989600	22.200000
1546990200	22.200000
1546990800	22.300000
1546991400	22.300000
1546992000	22.300000
1546992600	22.200000
1546993200	22.000000
1546993800	22.100000
1546994400	22.100000
1546995000	22.100000
1546995600	22.200000
1546996200	22.200000
1546996800	22.300000
1546997400	22.300000
1546998000	22.300000
1546998600	22.100000
1546999200	22.000000
1546999800	22.100000
1547000400	22.100000
1547001000	22.200000
1547001600	22.200000
1547002200	22.300000
1547002800	22.200000
1547003400	22.000000
1547004000	22.000000
1547004600	22.000000
1547005200	22.100000
1547005800	22.100000
1547006400	22.200000
1547007000	22.200000
1547007600	22.300000
1547008200	22.100000
1547008800	22.000000
1547009400	22.000000
1547010000	22.000000
1547010600	22.100000
1547011200	22.100000
1547011800	22.200000
1547012400	22.200000
1547013000	22.300000
1547013600	22.300000
1547014200	22.300000
1547014800	22.100000
1547015400	22.100000
1547016000	22.100000
1547016600	22.100000
1547017200	22.200000
1547017800	22.200000
1547018400	22.300000
1547019000	22.300000
1547019600	22.300000
1547020200	22.100000
1547020800	22.000000
1547021400	22.100000
1547022000	22.100000
1547022600	22.200000
1547023200	22.200000
1547023800	22.300000
1547024400	22.200000
1547025000	22.000000
1547025600	22.000000
1547026200	22.100000
1547026800	22.100000
1547027400	22.100000
1547028000	22.100000
1547028600	22.100000
1547029200	22.000000
1547029800	22.100000
1547030400	22.200000
1547031000	22.200000
1547031600	22.300000
1547032200	22.300000
1547032800	22.400000
1547033400	22.100000
1547034000	22.000000
1547034600	22.000000
1547035200	22.100000
1547035800	22.100000
1547036400	22.200000
1547037000	22.300000
1547037600	22.100000
1547038200	22.000000
1547038800	22.000000
1547039400	22.000000
1547040000	22.100000
1547040600	22.200000
1547041200	22.200000
1547041800	22.200000
1547042400	22.000000
1547043000	22.000000
1547043600	22.000000
1547044200	22.100000
1547044800	22.100000
1547045400	22.200000
1547046000	22.200000
1547046600	22.100000
1547047200	22.000000
1547047800	22.000000
1547048400	22.000000
1547049000	22.100000
1547049600	22.100000
1547050200	22.200000
1547050800	22.200000
1547051400	22.100000
1547052000	22.000000
1547052600	22.000000
1547053200	22.000000
1547053800	22.100000
1547054400	22.200000
1547055000	22.200000
1547055600	22.200000
1547056200	22.200000
1547056800	22.300000
1547057400	22.300000
1547058000	22.300000
1547058600	22.300000
1547059200	22.300000
1547059800	22.300000
1547060400	22.300000
1547061000	22.300000
1547061600	22.200000
1547062200	22.000000
1547062800	22.000000
1547063400	22.100000
1547064000	22.100000
1547064600	22.200000
1547065200	22.200000
1547065800	22.300000
1547066400	22.300000
1547067000	22.100000
1547067600	22.000000
1547068200	22.000000
1547068800	22.100000
1547069400	22.100000
1547070000	22.100000
1547070600	22.200000
1547071200	22.200000
1547071800	22.000000
1547072400	21.900000
1547073000	22.000000
1547073600	22.000000
1547074200	22.100000
1546988400	22.100000
1546989000	22.100000
1546989600	22.200000
1546990200	22.200000
1546990800	22.300000
1546991400	22.300000
1546992000	22.300000
1546992600	22.200000
1546993200	22.000000
1546993800	22.100000
1546994400	22.100000
1546995000	22.100000
1546995600	22.200000
1546996200	22.200000
1546996800	22.300000
1546997400	22.300000
1546998000	22.300000
1546998600	22.100000
1546999200	22.000000
1546999800	22.100000
1547000400	22.100000
1547001000	22.200000
1547001600	22.200000
1547002200	22.300000
1547002800	22.200000
1547003400	22.000000
1547004000	22.000000
1547004600	22.000000
1547005200	22.100000
1547005800	22.100000
1547006400	22.200000
1547007000	22.200000
1547007600	22.300000
1547008200	22.100000
1547008800	22.000000
1547009400	22.000000
1547010000	22.000000
1547010600	22.100000
1547011200	22.100000
1547011800	22.200000
1547012400	22.200000
1547013000	22.300000
1547013600	22.300000
1547014200	22.300000
1547014800	22.100000
1547015400	22.100000
1547016000	22.100000
1547016600	22.100000
1547017200	22.200000
1547017800	22.200000
1547018400	22.300000
1547019000	22.300000
1547019600	22.300000
1547020200	22.100000
1547020800	22.000000
1547021400	22.100000
1547022000	22.100000
1547022600	22.200000
1547023200	22.200000
1547023800	22.300000
1547024400	22.200000
1547025000	22.000000
1547025600	22.000000
1547026200	22.100000
1547026800	22.100000
1547027400	22.100000
1547028000	22.100000
1547028600	22.100000
1547029200	22.000000
1547029800	22.100000
1547030400	22.200000
1547031000	22.200000
1547031600	22.300000
1547032200	22.300000
1547032800	22.400000
1547033400	22.100000
1547034000	22.000000
1547034600	22.000000
1547035200	22.100000
1547035800	22.100000
1547036400	22.200000
1547037000	22.300000
1547037600	22.100000
1547038200	22.000000
1547038800	22.000000
1547039400	22.000000
1547040000	22.100000
1547040600	22.200000
1547041200	22.200000
1547041800	22.200000
1547042400	22.000000
1547043000	22.000000
1547043600	22.000000
1547044200	22.100000
1547044800	22.100000
1547045400	22.200000
1547046000	22.200000
1547046600	22.100000
1547047200	22.000000
1547047800	22.000000
1547048400	22.000000
1547049000	22.100000
1547049600	22.100000
1547050200	22.200000
1547050800	22.200000
1547051400	22.100000
1547052000	22.000000
1547052600	22.000000
1547053200	22.000000
1547053800	22.100000
1547054400	22.200000
1547055000	22.200000
1547055600	22.200000
1547056200	22.200000
1547056800	22.300000
1547057400	22.300000
1547058000	22.300000
1547058600	22.300000
1547059200	22.300000
1547059800	22.300000
1547060400	22.300000
1547061000	22.300000
1547061600	22.200000
1547062200	22.000000
1547062800	22.000000
1547063400	22.100000
1547064000	22.100000
1547064600	22.200000
[truncated: 120,911 more rows]
