# Supplementary material for: Long-term monitoring data logs of a recirculating artificial seawater based colonial ascidian aquaculture
Source: Data Brief. 2021 Sep 15;38:107372. doi: 10.1016/j.dib.2021.107372 (PMC8449185; doi:10.1016/j.dib.2021.107372)
Supplement: Supplementary file 1 [file mmc1.zip › Apex_pH_Sump.csv]

1546470000	8.180000
1546470600	8.180000
1546471200	8.180000
1546471800	8.180000
1546472400	8.180000
1546473000	8.180000
1546473600	8.180000
1546474200	8.180000
1546474800	8.180000
1546475400	8.180000
1546476000	8.180000
1546476600	8.180000
1546477200	8.180000
1546477800	8.180000
1546478400	8.180000
1546479000	8.180000
1546479600	8.180000
1546480200	8.180000
1546480800	8.180000
1546481400	8.180000
1546482000	8.180000
1546482600	8.180000
1546483200	8.180000
1546483800	8.180000
1546484400	8.180000
1546485000	8.180000
1546485600	8.180000
1546486200	8.180000
1546486800	8.180000
1546487400	8.180000
1546488000	8.180000
1546488600	8.180000
1546489200	8.180000
1546489800	8.180000
1546490400	8.180000
1546491000	8.180000
1546491600	8.180000
1546492200	8.180000
1546492800	8.180000
1546493400	8.180000
1546494000	8.180000
1546494600	8.180000
1546495200	8.180000
1546495800	8.180000
1546496400	8.180000
1546497000	8.180000
1546497600	8.180000
1546498200	8.180000
1546498800	8.180000
1546499400	8.180000
1546500000	8.180000
1546500600	8.180000
1546501200	8.180000
1546501800	8.180000
1546502400	8.180000
1546503000	8.180000
1546503600	8.180000
1546504200	8.180000
1546504800	8.180000
1546505400	8.180000
1546506000	8.180000
1546506600	8.180000
1546507200	8.180000
1546507800	8.180000
1546508400	8.180000
1546509000	8.180000
1546509600	8.180000
1546510200	8.180000
1546510800	8.180000
1546511400	8.180000
1546512000	8.180000
1546512600	8.180000
1546513200	8.180000
1546513800	8.180000
1546514400	8.180000
1546515000	8.180000
1546515600	8.180000
1546516200	8.180000
1546516800	8.180000
1546517400	8.180000
1546518000	8.180000
1546518600	8.180000
1546519200	8.180000
1546519800	8.180000
1546520400	8.180000
1546521000	8.180000
1546521600	8.180000
1546522200	8.180000
1546522800	8.180000
1546523400	8.180000
1546524000	8.180000
1546524600	8.180000
1546525200	8.180000
1546525800	8.180000
1546526400	8.170000
1546527000	8.170000
1546527600	8.170000
1546528200	8.170000
1546528800	8.180000
1546529400	8.180000
1546530000	8.170000
1546530600	8.170000
1546531200	8.170000
1546531800	8.170000
1546532400	8.170000
1546533000	8.170000
1546533600	8.170000
1546534200	8.180000
1546534800	8.180000
1546535400	8.170000
1546536000	8.170000
1546536600	8.170000
1546537200	8.170000
1546537800	8.170000
1546538400	8.180000
1546539000	8.180000
1546539600	8.180000
1546540200	8.170000
1546540800	8.170000
1546541400	8.170000
1546542000	8.170000
1546542600	8.170000
1546543200	8.170000
1546543800	8.170000
1546544400	8.180000
1546545000	8.180000
1546545600	8.180000
1546546200	8.170000
1546546800	8.170000
1546547400	8.170000
1546548000	8.170000
1546548600	8.170000
1546549200	8.170000
1546549800	8.180000
1546550400	8.180000
1546551000	8.170000
1546551600	8.170000
1546552200	8.170000
1546552800	8.170000
1546553400	8.170000
1546554000	8.170000
1546554600	8.170000
1546555200	8.170000
1546555800	8.170000
1546470000	8.180000
1546470600	8.180000
1546471200	8.180000
1546471800	8.180000
1546472400	8.180000
1546473000	8.180000
1546473600	8.180000
1546474200	8.180000
1546474800	8.180000
1546475400	8.180000
1546476000	8.180000
1546476600	8.180000
1546477200	8.180000
1546477800	8.180000
1546478400	8.180000
1546479000	8.180000
1546479600	8.180000
1546480200	8.180000
1546480800	8.180000
1546481400	8.180000
1546482000	8.180000
1546482600	8.180000
1546483200	8.180000
1546483800	8.180000
1546484400	8.180000
1546485000	8.180000
1546485600	8.180000
1546486200	8.180000
1546486800	8.180000
1546487400	8.180000
1546488000	8.180000
1546488600	8.180000
1546489200	8.180000
1546489800	8.180000
1546490400	8.180000
1546491000	8.180000
1546491600	8.180000
1546492200	8.180000
1546492800	8.180000
1546493400	8.180000
1546494000	8.180000
1546494600	8.180000
1546495200	8.180000
1546495800	8.180000
1546496400	8.180000
1546497000	8.180000
1546497600	8.180000
1546498200	8.180000
1546498800	8.180000
1546499400	8.180000
1546500000	8.180000
1546500600	8.180000
1546501200	8.180000
1546501800	8.180000
1546502400	8.180000
1546503000	8.180000
1546503600	8.180000
1546504200	8.180000
1546504800	8.180000
1546505400	8.180000
1546506000	8.180000
1546506600	8.180000
1546507200	8.180000
1546507800	8.180000
1546508400	8.180000
1546509000	8.180000
1546509600	8.180000
1546510200	8.180000
1546510800	8.180000
1546511400	8.180000
1546512000	8.180000
1546512600	8.180000
1546513200	8.180000
1546513800	8.180000
1546514400	8.180000
1546515000	8.180000
1546515600	8.180000
1546516200	8.180000
1546516800	8.180000
1546517400	8.180000
1546518000	8.180000
1546518600	8.180000
1546519200	8.180000
1546519800	8.180000
1546520400	8.180000
1546521000	8.180000
1546521600	8.180000
1546522200	8.180000
1546522800	8.180000
1546523400	8.180000
1546524000	8.180000
1546524600	8.180000
1546525200	8.180000
1546525800	8.180000
1546526400	8.170000
1546527000	8.170000
1546527600	8.170000
1546528200	8.170000
1546528800	8.180000
1546529400	8.180000
1546530000	8.170000
1546530600	8.170000
1546531200	8.170000
1546531800	8.170000
1546532400	8.170000
1546533000	8.170000
1546533600	8.170000
1546534200	8.180000
1546534800	8.180000
1546535400	8.170000
1546536000	8.170000
1546536600	8.170000
1546537200	8.170000
1546537800	8.170000
1546538400	8.180000
1546539000	8.180000
1546539600	8.180000
1546540200	8.170000
1546540800	8.170000
1546541400	8.170000
1546542000	8.170000
1546542600	8.170000
1546543200	8.170000
1546543800	8.170000
1546544400	8.180000
1546545000	8.180000
1546545600	8.180000
1546546200	8.170000
1546546800	8.170000
1546547400	8.170000
1546548000	8.170000
1546548600	8.170000
1546549200	8.170000
1546549800	8.180000
1546550400	8.180000
1546551000	8.170000
1546551600	8.170000
1546552200	8.170000
1546552800	8.170000
1546553400	8.170000
1546554000	8.170000
1546554600	8.170000
1546555200	8.170000
1546555800	8.170000
1546556400	8.170000
1546557000	8.170000
1546557600	8.170000
1546558200	8.170000
1546558800	8.170000
1546559400	8.160000
1546560000	8.170000
1546560600	8.170000
1546561200	8.170000
1546561800	8.170000
1546562400	8.170000
1546563000	8.150000
1546563600	8.150000
1546564200	8.150000
1546564800	8.150000
1546565400	8.150000
1546566000	8.160000
1546566600	8.160000
1546567200	8.160000
1546567800	8.160000
1546568400	8.150000
1546569000	8.150000
1546569600	8.150000
1546570200	8.150000
1546570800	8.160000
1546571400	8.160000
1546572000	8.160000
1546572600	8.160000
1546573200	8.150000
1546573800	8.150000
1546574400	8.150000
1546575000	8.150000
1546575600	8.150000
1546576200	8.150000
1546576800	8.150000
1546577400	8.160000
1546578000	8.160000
1546578600	8.160000
1546579200	8.150000
1546579800	8.150000
1546580400	8.150000
1546581000	8.150000
1546581600	8.150000
1546582200	8.150000
1546582800	8.150000
1546583400	8.160000
1546584000	8.160000
1546584600	8.150000
1546585200	8.150000
1546585800	8.150000
1546586400	8.150000
1546587000	8.150000
1546587600	8.150000
1546588200	8.150000
1546588800	8.150000
1546589400	8.160000
1546590000	8.160000
1546590600	8.160000
1546591200	8.160000
1546591800	8.160000
1546592400	8.160000
1546593000	8.160000
1546593600	8.160000
1546594200	8.170000
1546594800	8.170000
1546595400	8.160000
1546596000	8.160000
1546596600	8.160000
1546597200	8.160000
1546597800	8.160000
1546598400	8.160000
1546599000	8.160000
1546599600	8.160000
1546600200	8.160000
1546600800	8.150000
1546601400	8.150000
1546602000	8.150000
1546602600	8.150000
1546603200	8.170000
1546603800	8.170000
1546604400	8.170000
1546605000	8.170000
1546605600	8.170000
1546606200	8.170000
1546606800	8.170000
1546607400	8.160000
1546608000	8.160000
1546608600	8.160000
1546609200	8.160000
1546609800	8.160000
1546610400	8.170000
1546611000	8.170000
1546611600	8.170000
1546612200	8.170000
1546612800	8.160000
1546613400	8.160000
1546614000	8.160000
1546614600	8.160000
1546615200	8.160000
1546615800	8.160000
1546616400	8.160000
1546617000	8.140000
1546617600	8.150000
1546618200	8.150000
1546618800	8.140000
1546619400	8.140000
1546620000	8.140000
1546620600	8.140000
1546621200	8.150000
1546621800	8.150000
1546622400	8.150000
1546623000	8.140000
1546623600	8.140000
1546624200	8.140000
1546624800	8.140000
1546625400	8.140000
1546626000	8.140000
1546626600	8.140000
1546627200	8.150000
1546627800	8.150000
1546628400	8.150000
1546629000	8.150000
1546629600	8.150000
1546630200	8.150000
1546630800	8.150000
1546631400	8.140000
1546632000	8.140000
1546632600	8.140000
1546633200	8.150000
1546633800	8.150000
1546634400	8.150000
1546635000	8.150000
1546635600	8.150000
1546636200	8.140000
1546636800	8.140000
1546637400	8.140000
1546638000	8.140000
1546638600	8.140000
1546639200	8.140000
1546639800	8.140000
1546640400	8.150000
1546641000	8.150000
1546641600	8.140000
1546642200	8.140000
1546556400	8.170000
1546557000	8.170000
1546557600	8.170000
1546558200	8.170000
1546558800	8.170000
1546559400	8.160000
1546560000	8.170000
1546560600	8.170000
1546561200	8.170000
1546561800	8.170000
1546562400	8.170000
1546563000	8.150000
1546563600	8.150000
1546564200	8.150000
1546564800	8.150000
1546565400	8.150000
1546566000	8.160000
1546566600	8.160000
1546567200	8.160000
1546567800	8.160000
1546568400	8.150000
1546569000	8.150000
1546569600	8.150000
1546570200	8.150000
1546570800	8.160000
1546571400	8.160000
1546572000	8.160000
1546572600	8.160000
1546573200	8.150000
1546573800	8.150000
1546574400	8.150000
1546575000	8.150000
1546575600	8.150000
1546576200	8.150000
1546576800	8.150000
1546577400	8.160000
1546578000	8.160000
1546578600	8.160000
1546579200	8.150000
1546579800	8.150000
1546580400	8.150000
1546581000	8.150000
1546581600	8.150000
1546582200	8.150000
1546582800	8.150000
1546583400	8.160000
1546584000	8.160000
1546584600	8.150000
1546585200	8.150000
1546585800	8.150000
1546586400	8.150000
1546587000	8.150000
1546587600	8.150000
1546588200	8.150000
1546588800	8.150000
1546589400	8.160000
1546590000	8.160000
1546590600	8.160000
1546591200	8.160000
1546591800	8.160000
1546592400	8.160000
1546593000	8.160000
1546593600	8.160000
1546594200	8.170000
1546594800	8.170000
1546595400	8.160000
1546596000	8.160000
1546596600	8.160000
1546597200	8.160000
1546597800	8.160000
1546598400	8.160000
1546599000	8.160000
1546599600	8.160000
1546600200	8.160000
1546600800	8.150000
1546601400	8.150000
1546602000	8.150000
1546602600	8.150000
1546603200	8.170000
1546603800	8.170000
1546604400	8.170000
1546605000	8.170000
1546605600	8.170000
1546606200	8.170000
1546606800	8.170000
1546607400	8.160000
1546608000	8.160000
1546608600	8.160000
1546609200	8.160000
1546609800	8.160000
1546610400	8.170000
1546611000	8.170000
1546611600	8.170000
1546612200	8.170000
1546612800	8.160000
1546613400	8.160000
1546614000	8.160000
1546614600	8.160000
1546615200	8.160000
1546615800	8.160000
1546616400	8.160000
1546617000	8.140000
1546617600	8.150000
1546618200	8.150000
1546618800	8.140000
1546619400	8.140000
1546620000	8.140000
1546620600	8.140000
1546621200	8.150000
1546621800	8.150000
1546622400	8.150000
1546623000	8.140000
1546623600	8.140000
1546624200	8.140000
1546624800	8.140000
1546625400	8.140000
1546626000	8.140000
1546626600	8.140000
1546627200	8.150000
1546627800	8.150000
1546628400	8.150000
1546629000	8.150000
1546629600	8.150000
1546630200	8.150000
1546630800	8.150000
1546631400	8.140000
1546632000	8.140000
1546632600	8.140000
1546633200	8.150000
1546633800	8.150000
1546634400	8.150000
1546635000	8.150000
1546635600	8.150000
1546636200	8.140000
1546636800	8.140000
1546637400	8.140000
1546638000	8.140000
1546638600	8.140000
1546639200	8.140000
1546639800	8.140000
1546640400	8.150000
1546641000	8.150000
1546641600	8.140000
1546642200	8.140000
1546642800	8.140000
1546643400	8.140000
1546644000	8.140000
1546644600	8.140000
1546645200	8.140000
1546645800	8.140000
1546646400	8.150000
1546647000	8.130000
1546647600	8.130000
1546648200	8.130000
1546648800	8.130000
1546649400	8.130000
1546650000	8.130000
1546650600	8.130000
1546651200	8.130000
1546651800	8.130000
1546652400	8.130000
1546653000	8.130000
1546653600	8.130000
1546654200	8.130000
1546654800	8.130000
1546655400	8.130000
1546656000	8.130000
1546656600	8.130000
1546657200	8.130000
1546657800	8.130000
1546658400	8.130000
1546659000	8.130000
1546659600	8.130000
1546660200	8.130000
1546660800	8.130000
1546661400	8.130000
1546662000	8.130000
1546662600	8.130000
1546663200	8.130000
1546663800	8.130000
1546664400	8.130000
1546665000	8.130000
1546665600	8.130000
1546666200	8.130000
1546666800	8.130000
1546667400	8.130000
1546668000	8.130000
1546668600	8.130000
1546669200	8.130000
1546669800	8.130000
1546670400	8.130000
1546671000	8.130000
1546671600	8.130000
1546672200	8.130000
1546672800	8.130000
1546673400	8.130000
1546674000	8.130000
1546674600	8.130000
1546675200	8.130000
1546675800	8.130000
1546676400	8.130000
1546677000	8.130000
1546677600	8.130000
1546678200	8.130000
1546678800	8.130000
1546679400	8.130000
1546680000	8.130000
1546680600	8.150000
1546681200	8.150000
1546681800	8.150000
1546682400	8.150000
1546683000	8.150000
1546683600	8.150000
1546684200	8.150000
1546684800	8.150000
1546685400	8.150000
1546686000	8.150000
1546686600	8.150000
1546687200	8.150000
1546687800	8.160000
1546688400	8.160000
1546689000	8.160000
1546689600	8.160000
1546690200	8.160000
1546690800	8.160000
1546691400	8.160000
1546692000	8.160000
1546692600	8.160000
1546693200	8.160000
1546693800	8.160000
1546694400	8.160000
1546695000	8.160000
1546695600	8.160000
1546696200	8.160000
1546696800	8.160000
1546697400	8.160000
1546698000	8.160000
1546698600	8.160000
1546699200	8.160000
1546699800	8.160000
1546700400	8.160000
1546701000	8.160000
1546701600	8.170000
1546702200	8.170000
1546702800	8.170000
1546703400	8.170000
1546704000	8.170000
1546704600	8.170000
1546705200	8.170000
1546705800	8.170000
1546706400	8.170000
1546707000	8.170000
1546707600	8.180000
1546708200	8.180000
1546708800	8.180000
1546709400	8.180000
1546710000	8.180000
1546710600	8.180000
1546711200	8.180000
1546711800	8.180000
1546712400	8.180000
1546713000	8.180000
1546713600	8.180000
1546714200	8.180000
1546714800	8.180000
1546715400	8.180000
1546716000	8.180000
1546716600	8.180000
1546717200	8.180000
1546717800	8.180000
1546718400	8.180000
1546719000	8.180000
1546719600	8.180000
1546720200	8.180000
1546720800	8.180000
1546721400	8.180000
1546722000	8.180000
1546722600	8.180000
1546723200	8.180000
1546723800	8.180000
1546724400	8.180000
1546725000	8.180000
1546725600	8.180000
1546726200	8.180000
1546726800	8.180000
1546727400	8.170000
1546728000	8.170000
1546728600	8.170000
1546642800	8.140000
1546643400	8.140000
1546644000	8.140000
1546644600	8.140000
1546645200	8.140000
1546645800	8.140000
1546646400	8.150000
1546647000	8.130000
1546647600	8.130000
1546648200	8.130000
1546648800	8.130000
1546649400	8.130000
1546650000	8.130000
1546650600	8.130000
1546651200	8.130000
1546651800	8.130000
1546652400	8.130000
1546653000	8.130000
1546653600	8.130000
1546654200	8.130000
1546654800	8.130000
1546655400	8.130000
1546656000	8.130000
1546656600	8.130000
1546657200	8.130000
1546657800	8.130000
1546658400	8.130000
1546659000	8.130000
1546659600	8.130000
1546660200	8.130000
1546660800	8.130000
1546661400	8.130000
1546662000	8.130000
1546662600	8.130000
1546663200	8.130000
1546663800	8.130000
1546664400	8.130000
1546665000	8.130000
1546665600	8.130000
1546666200	8.130000
1546666800	8.130000
1546667400	8.130000
1546668000	8.130000
1546668600	8.130000
1546669200	8.130000
1546669800	8.130000
1546670400	8.130000
1546671000	8.130000
1546671600	8.130000
1546672200	8.130000
1546672800	8.130000
1546673400	8.130000
1546674000	8.130000
1546674600	8.130000
1546675200	8.130000
1546675800	8.130000
1546676400	8.130000
1546677000	8.130000
1546677600	8.130000
1546678200	8.130000
1546678800	8.130000
1546679400	8.130000
1546680000	8.130000
1546680600	8.150000
1546681200	8.150000
1546681800	8.150000
1546682400	8.150000
1546683000	8.150000
1546683600	8.150000
1546684200	8.150000
1546684800	8.150000
1546685400	8.150000
1546686000	8.150000
1546686600	8.150000
1546687200	8.150000
1546687800	8.160000
1546688400	8.160000
1546689000	8.160000
1546689600	8.160000
1546690200	8.160000
1546690800	8.160000
1546691400	8.160000
1546692000	8.160000
1546692600	8.160000
1546693200	8.160000
1546693800	8.160000
1546694400	8.160000
1546695000	8.160000
1546695600	8.160000
1546696200	8.160000
1546696800	8.160000
1546697400	8.160000
1546698000	8.160000
1546698600	8.160000
1546699200	8.160000
1546699800	8.160000
1546700400	8.160000
1546701000	8.160000
1546701600	8.170000
1546702200	8.170000
1546702800	8.170000
1546703400	8.170000
1546704000	8.170000
1546704600	8.170000
1546705200	8.170000
1546705800	8.170000
1546706400	8.170000
1546707000	8.170000
1546707600	8.180000
1546708200	8.180000
1546708800	8.180000
1546709400	8.180000
1546710000	8.180000
1546710600	8.180000
1546711200	8.180000
1546711800	8.180000
1546712400	8.180000
1546713000	8.180000
1546713600	8.180000
1546714200	8.180000
1546714800	8.180000
1546715400	8.180000
1546716000	8.180000
1546716600	8.180000
1546717200	8.180000
1546717800	8.180000
1546718400	8.180000
1546719000	8.180000
1546719600	8.180000
1546720200	8.180000
1546720800	8.180000
1546721400	8.180000
1546722000	8.180000
1546722600	8.180000
1546723200	8.180000
1546723800	8.180000
1546724400	8.180000
1546725000	8.180000
1546725600	8.180000
1546726200	8.180000
1546726800	8.180000
1546727400	8.170000
1546728000	8.170000
1546728600	8.170000
1546729200	8.170000
1546729800	8.180000
1546730400	8.180000
1546731000	8.180000
1546731600	8.180000
1546732200	8.170000
1546732800	8.170000
1546733400	8.170000
1546734000	8.170000
1546734600	8.170000
1546735200	8.170000
1546735800	8.170000
1546736400	8.170000
1546737000	8.180000
1546737600	8.170000
1546738200	8.170000
1546738800	8.170000
1546739400	8.170000
1546740000	8.170000
1546740600	8.170000
1546741200	8.170000
1546741800	8.170000
1546742400	8.170000
1546743000	8.170000
1546743600	8.170000
1546744200	8.170000
1546744800	8.170000
1546745400	8.170000
1546746000	8.170000
1546746600	8.170000
1546747200	8.170000
1546747800	8.170000
1546748400	8.170000
1546749000	8.170000
1546749600	8.170000
1546750200	8.170000
1546750800	8.170000
1546751400	8.170000
1546752000	8.170000
1546752600	8.170000
1546753200	8.170000
1546753800	8.150000
1546754400	8.150000
1546755000	8.150000
1546755600	8.150000
1546756200	8.150000
1546756800	8.150000
1546757400	8.160000
1546758000	8.160000
1546758600	8.160000
1546759200	8.160000
1546759800	8.150000
1546760400	8.150000
1546761000	8.150000
1546761600	8.150000
1546762200	8.160000
1546762800	8.160000
1546763400	8.160000
1546764000	8.160000
1546764600	8.160000
1546765200	8.160000
1546765800	8.160000
1546766400	8.160000
1546767000	8.160000
1546767600	8.160000
1546768200	8.160000
1546768800	8.160000
1546769400	8.160000
1546770000	8.160000
1546770600	8.170000
1546771200	8.170000
1546771800	8.170000
1546772400	8.170000
1546773000	8.170000
1546773600	8.170000
1546774200	8.170000
1546774800	8.170000
1546775400	8.170000
1546776000	8.170000
1546776600	8.170000
1546777200	8.170000
1546777800	8.170000
1546778400	8.170000
1546779000	8.170000
1546779600	8.170000
1546780200	8.170000
1546780800	8.170000
1546781400	8.170000
1546782000	8.170000
1546782600	8.170000
1546783200	8.170000
1546783800	8.170000
1546784400	8.170000
1546785000	8.170000
1546785600	8.170000
1546786200	8.170000
1546786800	8.170000
1546787400	8.170000
1546788000	8.170000
1546788600	8.170000
1546789200	8.170000
1546789800	8.170000
1546790400	8.190000
1546791000	8.190000
1546791600	8.190000
1546792200	8.190000
1546792800	8.190000
1546793400	8.190000
1546794000	8.190000
1546794600	8.190000
1546795200	8.190000
1546795800	8.190000
1546796400	8.190000
1546797000	8.190000
1546797600	8.190000
1546798200	8.190000
1546798800	8.190000
1546799400	8.190000
1546800000	8.190000
1546800600	8.190000
1546801200	8.190000
1546801800	8.190000
1546802400	8.190000
1546803000	8.190000
1546803600	8.200000
1546804200	8.200000
1546804800	8.200000
1546805400	8.200000
1546806000	8.200000
1546806600	8.200000
1546807200	8.200000
1546807800	8.200000
1546808400	8.200000
1546809000	8.200000
1546809600	8.200000
1546810200	8.200000
1546810800	8.200000
1546811400	8.200000
1546812000	8.200000
1546812600	8.200000
1546813200	8.200000
1546813800	8.200000
1546814400	8.200000
1546815000	8.200000
1546729200	8.170000
1546729800	8.180000
1546730400	8.180000
1546731000	8.180000
1546731600	8.180000
1546732200	8.170000
1546732800	8.170000
1546733400	8.170000
1546734000	8.170000
1546734600	8.170000
1546735200	8.170000
1546735800	8.170000
1546736400	8.170000
1546737000	8.180000
1546737600	8.170000
1546738200	8.170000
1546738800	8.170000
1546739400	8.170000
1546740000	8.170000
1546740600	8.170000
1546741200	8.170000
1546741800	8.170000
1546742400	8.170000
1546743000	8.170000
1546743600	8.170000
1546744200	8.170000
1546744800	8.170000
1546745400	8.170000
1546746000	8.170000
1546746600	8.170000
1546747200	8.170000
1546747800	8.170000
1546748400	8.170000
1546749000	8.170000
1546749600	8.170000
1546750200	8.170000
1546750800	8.170000
1546751400	8.170000
1546752000	8.170000
1546752600	8.170000
1546753200	8.170000
1546753800	8.150000
1546754400	8.150000
1546755000	8.150000
1546755600	8.150000
1546756200	8.150000
1546756800	8.150000
1546757400	8.160000
1546758000	8.160000
1546758600	8.160000
1546759200	8.160000
1546759800	8.150000
1546760400	8.150000
1546761000	8.150000
1546761600	8.150000
1546762200	8.160000
1546762800	8.160000
1546763400	8.160000
1546764000	8.160000
1546764600	8.160000
1546765200	8.160000
1546765800	8.160000
1546766400	8.160000
1546767000	8.160000
1546767600	8.160000
1546768200	8.160000
1546768800	8.160000
1546769400	8.160000
1546770000	8.160000
1546770600	8.170000
1546771200	8.170000
1546771800	8.170000
1546772400	8.170000
1546773000	8.170000
1546773600	8.170000
1546774200	8.170000
1546774800	8.170000
1546775400	8.170000
1546776000	8.170000
1546776600	8.170000
1546777200	8.170000
1546777800	8.170000
1546778400	8.170000
1546779000	8.170000
1546779600	8.170000
1546780200	8.170000
1546780800	8.170000
1546781400	8.170000
1546782000	8.170000
1546782600	8.170000
1546783200	8.170000
1546783800	8.170000
1546784400	8.170000
1546785000	8.170000
1546785600	8.170000
1546786200	8.170000
1546786800	8.170000
1546787400	8.170000
1546788000	8.170000
1546788600	8.170000
1546789200	8.170000
1546789800	8.170000
1546790400	8.190000
1546791000	8.190000
1546791600	8.190000
1546792200	8.190000
1546792800	8.190000
1546793400	8.190000
1546794000	8.190000
1546794600	8.190000
1546795200	8.190000
1546795800	8.190000
1546796400	8.190000
1546797000	8.190000
1546797600	8.190000
1546798200	8.190000
1546798800	8.190000
1546799400	8.190000
1546800000	8.190000
1546800600	8.190000
1546801200	8.190000
1546801800	8.190000
1546802400	8.190000
1546803000	8.190000
1546803600	8.200000
1546804200	8.200000
1546804800	8.200000
1546805400	8.200000
1546806000	8.200000
1546806600	8.200000
1546807200	8.200000
1546807800	8.200000
1546808400	8.200000
1546809000	8.200000
1546809600	8.200000
1546810200	8.200000
1546810800	8.200000
1546811400	8.200000
1546812000	8.200000
1546812600	8.200000
1546813200	8.200000
1546813800	8.200000
1546814400	8.200000
1546815000	8.200000
1546815600	8.180000
1546816200	8.180000
1546816800	8.180000
1546817400	8.180000
1546818000	8.180000
1546818600	8.180000
1546819200	8.180000
1546819800	8.180000
1546820400	8.180000
1546821000	8.180000
1546821600	8.180000
1546822200	8.180000
1546822800	8.180000
1546823400	8.180000
1546824000	8.180000
1546824600	8.180000
1546825200	8.180000
1546825800	8.180000
1546826400	8.180000
1546827000	8.180000
1546827600	8.180000
1546828200	8.180000
1546828800	8.180000
1546829400	8.180000
1546830000	8.180000
1546830600	8.180000
1546831200	8.180000
1546831800	8.180000
1546832400	8.180000
1546833000	8.180000
1546833600	8.180000
1546834200	8.170000
1546834800	8.170000
1546835400	8.170000
1546836000	8.170000
1546836600	8.170000
1546837200	8.170000
1546837800	8.170000
1546838400	8.170000
1546839000	8.170000
1546839600	8.170000
1546840200	8.170000
1546840800	8.170000
1546841400	8.170000
1546842000	8.170000
1546842600	8.170000
1546843200	8.170000
1546843800	8.170000
1546844400	8.170000
1546845000	8.170000
1546845600	8.170000
1546846200	8.170000
1546846800	8.170000
1546847400	8.170000
1546848000	8.170000
1546848600	8.170000
1546849200	8.170000
1546849800	8.170000
1546850400	8.170000
1546851000	8.170000
1546851600	8.170000
1546852200	8.170000
1546852800	8.170000
1546853400	8.170000
1546854000	8.170000
1546854600	8.170000
1546855200	8.170000
1546855800	8.170000
1546856400	8.170000
1546857000	8.170000
1546857600	8.170000
1546858200	8.170000
1546858800	8.170000
1546859400	8.170000
1546860000	8.170000
1546860600	8.170000
1546861200	8.170000
1546861800	8.170000
1546862400	8.170000
1546863000	8.170000
1546863600	8.170000
1546864200	8.170000
1546864800	8.170000
1546865400	8.170000
1546866000	8.170000
1546866600	8.170000
1546867200	8.170000
1546867800	8.170000
1546868400	8.170000
1546869000	8.170000
1546869600	8.160000
1546870200	8.170000
1546870800	8.170000
1546871400	8.170000
1546872000	8.170000
1546872600	8.170000
1546873200	8.170000
1546873800	8.160000
1546874400	8.160000
1546875000	8.160000
1546875600	8.170000
1546876200	8.170000
1546876800	8.170000
1546877400	8.170000
1546878000	8.160000
1546878600	8.160000
1546879200	8.160000
1546879800	8.160000
1546880400	8.170000
1546881000	8.170000
1546881600	8.170000
1546882200	8.160000
1546882800	8.160000
1546883400	8.150000
1546884000	8.150000
1546884600	8.150000
1546885200	8.150000
1546885800	8.150000
1546886400	8.150000
1546887000	8.160000
1546887600	8.160000
1546888200	8.150000
1546888800	8.150000
1546889400	8.150000
1546890000	8.150000
1546890600	8.150000
1546891200	8.150000
1546891800	8.150000
1546892400	8.160000
1546893000	8.150000
1546893600	8.150000
1546894200	8.150000
1546894800	8.150000
1546895400	8.150000
1546896000	8.150000
1546896600	8.150000
1546897200	8.150000
1546897800	8.160000
1546898400	8.150000
1546899000	8.150000
1546899600	8.150000
1546900200	8.150000
1546900800	8.150000
1546901400	8.150000
1546815600	8.180000
1546816200	8.180000
1546816800	8.180000
1546817400	8.180000
1546818000	8.180000
1546818600	8.180000
1546819200	8.180000
1546819800	8.180000
1546820400	8.180000
1546821000	8.180000
1546821600	8.180000
1546822200	8.180000
1546822800	8.180000
1546823400	8.180000
1546824000	8.180000
1546824600	8.180000
1546825200	8.180000
1546825800	8.180000
1546826400	8.180000
1546827000	8.180000
1546827600	8.180000
1546828200	8.180000
1546828800	8.180000
1546829400	8.180000
1546830000	8.180000
1546830600	8.180000
1546831200	8.180000
1546831800	8.180000
1546832400	8.180000
1546833000	8.180000
1546833600	8.180000
1546834200	8.170000
1546834800	8.170000
1546835400	8.170000
1546836000	8.170000
1546836600	8.170000
1546837200	8.170000
1546837800	8.170000
1546838400	8.170000
1546839000	8.170000
1546839600	8.170000
1546840200	8.170000
1546840800	8.170000
1546841400	8.170000
1546842000	8.170000
1546842600	8.170000
1546843200	8.170000
1546843800	8.170000
1546844400	8.170000
1546845000	8.170000
1546845600	8.170000
1546846200	8.170000
1546846800	8.170000
1546847400	8.170000
1546848000	8.170000
1546848600	8.170000
1546849200	8.170000
1546849800	8.170000
1546850400	8.170000
1546851000	8.170000
1546851600	8.170000
1546852200	8.170000
1546852800	8.170000
1546853400	8.170000
1546854000	8.170000
1546854600	8.170000
1546855200	8.170000
1546855800	8.170000
1546856400	8.170000
1546857000	8.170000
1546857600	8.170000
1546858200	8.170000
1546858800	8.170000
1546859400	8.170000
1546860000	8.170000
1546860600	8.170000
1546861200	8.170000
1546861800	8.170000
1546862400	8.170000
1546863000	8.170000
1546863600	8.170000
1546864200	8.170000
1546864800	8.170000
1546865400	8.170000
1546866000	8.170000
1546866600	8.170000
1546867200	8.170000
1546867800	8.170000
1546868400	8.170000
1546869000	8.170000
1546869600	8.160000
1546870200	8.170000
1546870800	8.170000
1546871400	8.170000
1546872000	8.170000
1546872600	8.170000
1546873200	8.170000
1546873800	8.160000
1546874400	8.160000
1546875000	8.160000
1546875600	8.170000
1546876200	8.170000
1546876800	8.170000
1546877400	8.170000
1546878000	8.160000
1546878600	8.160000
1546879200	8.160000
1546879800	8.160000
1546880400	8.170000
1546881000	8.170000
1546881600	8.170000
1546882200	8.160000
1546882800	8.160000
1546883400	8.150000
1546884000	8.150000
1546884600	8.150000
1546885200	8.150000
1546885800	8.150000
1546886400	8.150000
1546887000	8.160000
1546887600	8.160000
1546888200	8.150000
1546888800	8.150000
1546889400	8.150000
1546890000	8.150000
1546890600	8.150000
1546891200	8.150000
1546891800	8.150000
1546892400	8.160000
1546893000	8.150000
1546893600	8.150000
1546894200	8.150000
1546894800	8.150000
1546895400	8.150000
1546896000	8.150000
1546896600	8.150000
1546897200	8.150000
1546897800	8.160000
1546898400	8.150000
1546899000	8.150000
1546899600	8.150000
1546900200	8.150000
1546900800	8.150000
1546901400	8.150000
1546902000	8.150000
1546902600	8.150000
1546903200	8.150000
1546903800	8.150000
1546904400	8.150000
1546905000	8.150000
1546905600	8.150000
1546906200	8.150000
1546906800	8.150000
1546907400	8.150000
1546908000	8.150000
1546908600	8.150000
1546909200	8.150000
1546909800	8.150000
1546910400	8.150000
1546911000	8.150000
1546911600	8.150000
1546912200	8.150000
1546912800	8.150000
1546913400	8.150000
1546914000	8.150000
1546914600	8.150000
1546915200	8.150000
1546915800	8.150000
1546916400	8.150000
1546917000	8.150000
1546917600	8.150000
1546918200	8.150000
1546918800	8.150000
1546919400	8.150000
1546920000	8.150000
1546920600	8.150000
1546921200	8.150000
1546921800	8.150000
1546922400	8.150000
1546923000	8.150000
1546923600	8.150000
1546924200	8.150000
1546924800	8.150000
1546925400	8.150000
1546926000	8.150000
1546926600	8.150000
1546927200	8.150000
1546927800	8.150000
1546928400	8.160000
1546929000	8.150000
1546929600	8.150000
1546930200	8.150000
1546930800	8.150000
1546931400	8.150000
1546932000	8.150000
1546932600	8.150000
1546933200	8.150000
1546933800	8.150000
1546934400	8.160000
1546935000	8.160000
1546935600	8.160000
1546936200	8.150000
1546936800	8.150000
1546937400	8.150000
1546938000	8.160000
1546938600	8.150000
1546939200	8.160000
1546939800	8.160000
1546940400	8.160000
1546941000	8.160000
1546941600	8.160000
1546942200	8.160000
1546942800	8.150000
1546943400	8.150000
1546944000	8.150000
1546944600	8.150000
1546945200	8.150000
1546945800	8.160000
1546946400	8.160000
1546947000	8.160000
1546947600	8.160000
1546948200	8.150000
1546948800	8.150000
1546949400	8.150000
1546950000	8.150000
1546950600	8.170000
1546951200	8.170000
1546951800	8.170000
1546952400	8.170000
1546953000	8.170000
1546953600	8.160000
1546954200	8.160000
1546954800	8.160000
1546955400	8.160000
1546956000	8.170000
1546956600	8.170000
1546957200	8.170000
1546957800	8.170000
1546958400	8.170000
1546959000	8.170000
1546959600	8.170000
1546960200	8.170000
1546960800	8.170000
1546961400	8.180000
1546962000	8.180000
1546962600	8.180000
1546963200	8.180000
1546963800	8.170000
1546964400	8.170000
1546965000	8.180000
1546965600	8.180000
1546966200	8.180000
1546966800	8.180000
1546967400	8.180000
1546968000	8.180000
1546968600	8.170000
1546969200	8.170000
1546969800	8.170000
1546970400	8.170000
1546971000	8.170000
1546971600	8.180000
1546972200	8.170000
1546972800	8.170000
1546973400	8.170000
1546974000	8.170000
1546974600	8.170000
1546975200	8.170000
1546975800	8.170000
1546976400	8.170000
1546977000	8.180000
1546977600	8.180000
1546978200	8.170000
1546978800	8.170000
1546979400	8.170000
1546980000	8.170000
1546980600	8.170000
1546981200	8.180000
1546981800	8.180000
1546982400	8.170000
1546983000	8.170000
1546983600	8.170000
1546984200	8.170000
1546984800	8.170000
1546985400	8.170000
1546986000	8.170000
1546986600	8.180000
1546987200	8.170000
1546987800	8.170000
1546902000	8.150000
1546902600	8.150000
1546903200	8.150000
1546903800	8.150000
1546904400	8.150000
1546905000	8.150000
1546905600	8.150000
1546906200	8.150000
1546906800	8.150000
1546907400	8.150000
1546908000	8.150000
1546908600	8.150000
1546909200	8.150000
1546909800	8.150000
1546910400	8.150000
1546911000	8.150000
1546911600	8.150000
1546912200	8.150000
1546912800	8.150000
1546913400	8.150000
1546914000	8.150000
1546914600	8.150000
1546915200	8.150000
1546915800	8.150000
1546916400	8.150000
1546917000	8.150000
1546917600	8.150000
1546918200	8.150000
1546918800	8.150000
1546919400	8.150000
1546920000	8.150000
1546920600	8.150000
1546921200	8.150000
1546921800	8.150000
1546922400	8.150000
1546923000	8.150000
1546923600	8.150000
1546924200	8.150000
1546924800	8.150000
1546925400	8.150000
1546926000	8.150000
1546926600	8.150000
1546927200	8.150000
1546927800	8.150000
1546928400	8.160000
1546929000	8.150000
1546929600	8.150000
1546930200	8.150000
1546930800	8.150000
1546931400	8.150000
1546932000	8.150000
1546932600	8.150000
1546933200	8.150000
1546933800	8.150000
1546934400	8.160000
1546935000	8.160000
1546935600	8.160000
1546936200	8.150000
1546936800	8.150000
1546937400	8.150000
1546938000	8.160000
1546938600	8.150000
1546939200	8.160000
1546939800	8.160000
1546940400	8.160000
1546941000	8.160000
1546941600	8.160000
1546942200	8.160000
1546942800	8.150000
1546943400	8.150000
1546944000	8.150000
1546944600	8.150000
1546945200	8.150000
1546945800	8.160000
1546946400	8.160000
1546947000	8.160000
1546947600	8.160000
1546948200	8.150000
1546948800	8.150000
1546949400	8.150000
1546950000	8.150000
1546950600	8.170000
1546951200	8.170000
1546951800	8.170000
1546952400	8.170000
1546953000	8.170000
1546953600	8.160000
1546954200	8.160000
1546954800	8.160000
1546955400	8.160000
1546956000	8.170000
1546956600	8.170000
1546957200	8.170000
1546957800	8.170000
1546958400	8.170000
1546959000	8.170000
1546959600	8.170000
1546960200	8.170000
1546960800	8.170000
1546961400	8.180000
1546962000	8.180000
1546962600	8.180000
1546963200	8.180000
1546963800	8.170000
1546964400	8.170000
1546965000	8.180000
1546965600	8.180000
1546966200	8.180000
1546966800	8.180000
1546967400	8.180000
1546968000	8.180000
1546968600	8.170000
1546969200	8.170000
1546969800	8.170000
1546970400	8.170000
1546971000	8.170000
1546971600	8.180000
1546972200	8.170000
1546972800	8.170000
1546973400	8.170000
1546974000	8.170000
1546974600	8.170000
1546975200	8.170000
1546975800	8.170000
1546976400	8.170000
1546977000	8.180000
1546977600	8.180000
1546978200	8.170000
1546978800	8.170000
1546979400	8.170000
1546980000	8.170000
1546980600	8.170000
1546981200	8.180000
1546981800	8.180000
1546982400	8.170000
1546983000	8.170000
1546983600	8.170000
1546984200	8.170000
1546984800	8.170000
1546985400	8.170000
1546986000	8.170000
1546986600	8.180000
1546987200	8.170000
1546987800	8.170000
1546988400	8.170000
1546989000	8.170000
1546989600	8.170000
1546990200	8.170000
1546990800	8.170000
1546991400	8.170000
1546992000	8.170000
1546992600	8.180000
1546993200	8.170000
1546993800	8.170000
1546994400	8.170000
1546995000	8.170000
1546995600	8.170000
1546996200	8.170000
1546996800	8.170000
1546997400	8.170000
1546998000	8.170000
1546998600	8.170000
1546999200	8.170000
1546999800	8.170000
1547000400	8.170000
1547001000	8.170000
1547001600	8.170000
1547002200	8.170000
1547002800	8.180000
1547003400	8.170000
1547004000	8.170000
1547004600	8.170000
1547005200	8.170000
1547005800	8.170000
1547006400	8.170000
1547007000	8.170000
1547007600	8.170000
1547008200	8.180000
1547008800	8.170000
1547009400	8.170000
1547010000	8.170000
1547010600	8.170000
1547011200	8.170000
1547011800	8.170000
1547012400	8.170000
1547013000	8.170000
1547013600	8.170000
1547014200	8.170000
1547014800	8.170000
1547015400	8.170000
1547016000	8.170000
1547016600	8.170000
1547017200	8.170000
1547017800	8.170000
1547018400	8.170000
1547019000	8.170000
1547019600	8.170000
1547020200	8.180000
1547020800	8.170000
1547021400	8.170000
1547022000	8.170000
1547022600	8.170000
1547023200	8.170000
1547023800	8.170000
1547024400	8.180000
1547025000	8.180000
1547025600	8.180000
1547026200	8.180000
1547026800	8.180000
1547027400	8.170000
1547028000	8.170000
1547028600	8.180000
1547029200	8.180000
1547029800	8.160000
1547030400	8.160000
1547031000	8.160000
1547031600	8.160000
1547032200	8.160000
1547032800	8.170000
1547033400	8.170000
1547034000	8.170000
1547034600	8.170000
1547035200	8.170000
1547035800	8.170000
1547036400	8.170000
1547037000	8.170000
1547037600	8.180000
1547038200	8.170000
1547038800	8.170000
1547039400	8.170000
1547040000	8.170000
1547040600	8.170000
1547041200	8.170000
1547041800	8.180000
1547042400	8.180000
1547043000	8.180000
1547043600	8.180000
1547044200	8.180000
1547044800	8.180000
1547045400	8.180000
1547046000	8.180000
1547046600	8.180000
1547047200	8.180000
1547047800	8.180000
1547048400	8.180000
1547049000	8.180000
1547049600	8.180000
1547050200	8.180000
1547050800	8.180000
1547051400	8.180000
1547052000	8.180000
1547052600	8.180000
1547053200	8.180000
1547053800	8.180000
1547054400	8.180000
1547055000	8.180000
1547055600	8.180000
1547056200	8.180000
1547056800	8.180000
1547057400	8.180000
1547058000	8.180000
1547058600	8.180000
1547059200	8.180000
1547059800	8.180000
1547060400	8.180000
1547061000	8.180000
1547061600	8.180000
1547062200	8.180000
1547062800	8.180000
1547063400	8.180000
1547064000	8.180000
1547064600	8.170000
1547065200	8.170000
1547065800	8.170000
1547066400	8.170000
1547067000	8.180000
1547067600	8.170000
1547068200	8.170000
1547068800	8.170000
1547069400	8.170000
1547070000	8.170000
1547070600	8.170000
1547071200	8.170000
1547071800	8.170000
1547072400	8.170000
1547073000	8.170000
1547073600	8.170000
1547074200	8.170000
1546988400	8.170000
1546989000	8.170000
1546989600	8.170000
1546990200	8.170000
1546990800	8.170000
1546991400	8.170000
1546992000	8.170000
1546992600	8.180000
1546993200	8.170000
1546993800	8.170000
1546994400	8.170000
1546995000	8.170000
1546995600	8.170000
1546996200	8.170000
1546996800	8.170000
1546997400	8.170000
1546998000	8.170000
1546998600	8.170000
1546999200	8.170000
1546999800	8.170000
1547000400	8.170000
1547001000	8.170000
1547001600	8.170000
1547002200	8.170000
1547002800	8.180000
1547003400	8.170000
1547004000	8.170000
1547004600	8.170000
1547005200	8.170000
1547005800	8.170000
1547006400	8.170000
1547007000	8.170000
1547007600	8.170000
1547008200	8.180000
1547008800	8.170000
1547009400	8.170000
1547010000	8.170000
1547010600	8.170000
1547011200	8.170000
1547011800	8.170000
1547012400	8.170000
1547013000	8.170000
1547013600	8.170000
1547014200	8.170000
1547014800	8.170000
1547015400	8.170000
1547016000	8.170000
1547016600	8.170000
1547017200	8.170000
1547017800	8.170000
1547018400	8.170000
1547019000	8.170000
1547019600	8.170000
1547020200	8.180000
1547020800	8.170000
1547021400	8.170000
1547022000	8.170000
1547022600	8.170000
1547023200	8.170000
1547023800	8.170000
1547024400	8.180000
1547025000	8.180000
1547025600	8.180000
1547026200	8.180000
1547026800	8.180000
1547027400	8.170000
1547028000	8.170000
1547028600	8.180000
1547029200	8.180000
1547029800	8.160000
1547030400	8.160000
1547031000	8.160000
1547031600	8.160000
1547032200	8.160000
1547032800	8.170000
1547033400	8.170000
1547034000	8.170000
1547034600	8.170000
1547035200	8.170000
1547035800	8.170000
1547036400	8.170000
1547037000	8.170000
1547037600	8.180000
1547038200	8.170000
1547038800	8.170000
1547039400	8.170000
1547040000	8.170000
1547040600	8.170000
1547041200	8.170000
1547041800	8.180000
1547042400	8.180000
1547043000	8.180000
1547043600	8.180000
1547044200	8.180000
1547044800	8.180000
1547045400	8.180000
1547046000	8.180000
1547046600	8.180000
1547047200	8.180000
1547047800	8.180000
1547048400	8.180000
1547049000	8.180000
1547049600	8.180000
1547050200	8.180000
1547050800	8.180000
1547051400	8.180000
1547052000	8.180000
1547052600	8.180000
1547053200	8.180000
1547053800	8.180000
1547054400	8.180000
1547055000	8.180000
1547055600	8.180000
1547056200	8.180000
1547056800	8.180000
1547057400	8.180000
1547058000	8.180000
1547058600	8.180000
1547059200	8.180000
1547059800	8.180000
1547060400	8.180000
1547061000	8.180000
1547061600	8.180000
1547062200	8.180000
1547062800	8.180000
1547063400	8.180000
1547064000	8.180000
1547064600	8.170000
[truncated: 120,911 more rows]
