# Supplementary material for: Long-term monitoring data logs of a recirculating artificial seawater based colonial ascidian aquaculture
Source: Data Brief. 2021 Sep 15;38:107372. doi: 10.1016/j.dib.2021.107372 (PMC8449185; doi:10.1016/j.dib.2021.107372)
Supplement: Supplementary file 1 [file mmc1.zip › Differential_feeding.csv]

Food mix	slide ID	date	No adults
A	10	11.09.20	250
A	89	11.09.20	91
A	58	11.09.20	102
B	28	11.09.20	131
B	73	11.09.20	341
B	155	11.09.20	72
C	6	11.09.20	97
C	37	11.09.20	31
D	78	11.09.20	20
D	124	11.09.20	64
D	146	11.09.20	47
A	10	18.09.20	219
A	89	18.09.20	312
A	58	18.09.20	61
B	28	18.09.20	153
B	73	18.09.20	320
B	155	18.09.20	93
C	6	18.09.20	80
C	37	18.09.20	17
C	72	18.09.20	458
D	78	18.09.20	20
D	124	18.09.20	213
D	146	18.09.20	9
A	20	25.09.20	150
A	89	25.09.20	218
A	58	25.09.20	55
B	28	25.09.20	103
B	73	25.09.20	75
B	155	25.09.20	83
C	6	25.09.20	60
C	114	25.09.20	107
C	72	25.09.20	221
D	78	25.09.20	15
D	124	25.09.20	163
D	119	25.09.20	100
A	20	02.10.20	145
A	89	02.10.20	286
A	58	02.10.20	62
B	28	02.10.20	134
B	73	02.10.20	98
B	155	02.10.20	78
C	6	02.10.20	65
C	114	02.10.20	106
C	72	02.10.20	225
D	78	02.10.20	30
D	124	02.10.20	188
D	119	02.10.20	121
A	20	09.10.20	190
A	89	09.10.20	327
A	58	09.10.20	70
B	28	09.10.20	139
B	73	09.10.20	104
B	155	09.10.20	96
C	6	09.10.20	73
C	114	09.10.20	137
C	72	09.10.20	310
D	78	09.10.20	32
D	124	09.10.20	178
D	119	09.10.20	101
A	114	16.10.20	183
A	6	16.10.20	117
A	72	16.10.20	409
B	78	16.10.20	28
B	119	16.10.20	105
B	124	16.10.20	252
C	58	16.10.20	67
C	20	16.10.20	194
C	89	16.10.20	382
D	155	16.10.20	113
D	73	16.10.20	128
D	28	16.10.20	222
A	114	23.10.20	177
A	6	23.10.20	143
A	72	23.10.20	432
B	78	23.10.20	15
B	119	23.10.20	99
B	124	23.10.20	299
C	58	23.10.20	46
C	20	23.10.20	236
C	89	23.10.20	420
D	155	23.10.20	200
D	73	23.10.20	135
D	28	23.10.20	254
A	114	30.10.20	184
A	6	30.10.20	240
A	72	30.10.20	593
B	78	30.10.20	14
B	119	30.10.20	125
B	124	30.10.20	368
C	58	30.10.20	28
C	20	30.10.20	207
C	89	30.10.20	205
D	155	30.10.20	200
D	73	30.10.20	195
D	28	30.10.20	399
A	114	06.11.20	260
A	6	06.11.20	268
A	72	06.11.20	693
B	78	06.11.20	7
B	119	06.11.20	103
B	124	06.11.20	381
C	58	06.11.20	8
C	20	06.11.20	169
C	89	06.11.20	100
D	155	06.11.20	176
D	73	06.11.20	228
D	28	06.11.20	357
A	114	13.11.20	480
A	6	13.11.20	215
A	72	13.11.20	644
B	78	13.11.20	7
B	119	13.11.20	100
B	124	13.11.20	280
C	58	13.11.20	5
C	20	13.11.20	158
C	89	13.11.20	118
D	155	13.11.20	195
D	73	13.11.20	210
D	28	13.11.20	355
