# Supplementary material for: Long-term monitoring data logs of a recirculating artificial seawater based colonial ascidian aquaculture
Source: Data Brief. 2021 Sep 15;38:107372. doi: 10.1016/j.dib.2021.107372 (PMC8449185; doi:10.1016/j.dib.2021.107372)
Supplement: Supplementary file 1 [file mmc1.zip › Microbiota_survival.csv]

ImageStack	Slice	Experiment	Dpi	SlideID	Side	Count
1	1	10	0	161	1	111
1	2	10	0	195	1	43
1	3	10	0	126	3	60
1	4	10	1	161	1	142
1	5	10	1	195	1	50
1	6	10	1	126	2	36
1	7	10	1	126	1	26
1	8	10	2	161	1	142
1	9	10	2	195	1	50
1	10	10	2	126	3	61
1	11	10	3	126	2	36
1	12	10	3	126	1	25
1	13	10	3	195	1	50
1	14	10	3	161	1	142
1	15	10	4	161	1	104
1	16	10	4	195	1	50
1	17	10	4	126	3	50
1	18	10	7	161	1	28
1	19	10	7	195	1	52
1	20	10	7	126	2	38
1	21	10	7	126	1	25
1	19	0	0	195	1	52
1	20	0	0	126	2	38
1	21	0	0	126	1	25
1	22	0	0	124	1	29
1	23	0	0	124	2	12
1	24	0	1	195	1	48
1	25	0	1	126	2	35
1	26	0	1	126	1	17
1	27	0	1	124	1	29
1	28	0	1	124	2	11
1	29	0	2	124	1	25
1	30	0	2	124	2	14
1	31	0	2	126	2	30
1	32	0	2	126	1	15
1	33	0	2	195	1	44
1	34	0	2	195	2	0
1	35	0	3	124	3	23
1	36	0	3	126	1	4
1	37	0	3	126	2	9
1	38	0	3	195	1	26
1	39	0	4	195	1	21
1	40	0	4	126	3	9
1	41	0	4	124	3	20
1	42	4	0	200	2	72
1	43	4	0	208	2	69
1	44	4	0	142	2	36
1	45	5	0	144	3	35
1	46	5	0	190	3	77
1	47	5	0	117	1	56
1	48	5	1	117	1	51
1	49	5	1	190	3	67
1	50	5	1	144	2	38
1	51	4	1	142	2	35
1	52	4	1	208	2	59
1	53	4	1	200	2	77
1	54	5	2	117	1	39
1	55	5	2	117	2	0
1	56	5	2	190	2	49
1	57	5	2	190	1	20
1	58	5	2	144	1	34
1	59	5	2	144	2	1
1	60	4	2	142	2	44
1	61	4	2	208	2	65
1	62	4	2	200	2	75
1	63	4	2	200	1	0
1	64	4	3	142	2	42
1	65	4	3	208	2	55
1	66	4	3	200	2	55
1	67	4	3	200	1	0
1	68	5	3	144	3	20
1	69	5	3	190	3	29
1	70	5	3	117	2	33
1	71	5	3	117	1	35
1	72	5	4	144	3	27
1	73	5	4	190	3	24
1	74	5	4	117	1	37
1	75	4	4	142	2	39
1	76	4	4	208	2	45
1	77	4	4	200	2	95
1	78	4	4	200	1	0
1	79	5	7	117	2	22
1	80	5	7	117	1	11
1	81	5	7	190	1	12
1	82	5	7	190	2	7
1	83	5	7	144	1	12
1	84	5	7	144	2	2
1	85	4	7	200	1	0
1	86	4	7	200	2	115
1	87	4	7	208	2	58
1	88	4	7	142	2	68
2	1	7	0	3	1	90
2	2	7	0	205	1	28
2	3	7	0	40	1	18
2	4	1	0	46	1	14
2	5	1	0	4	1	56
2	6	1	0	199	2	82
2	7	1	0	199	1	13
2	8	7	1	3	1	98
2	9	7	1	205	1	27
2	10	7	1	40	1	19
2	11	1	1	46	1	14
2	12	1	1	4	1	53
2	13	1	1	199	2	81
2	14	1	1	199	1	13
2	15	7	2	40	1	36
2	16	7	2	205	1	36
2	17	7	2	3	1	95
2	18	1	2	46	1	17
2	19	1	2	4	1	46
2	20	1	2	199	2	73
2	21	1	2	199	1	17
2	22	1	3	46	1	21
2	23	1	3	4	1	61
2	24	1	3	4	2	12
2	25	1	3	199	2	97
2	26	1	3	199	1	17
2	27	7	3	3	1	93
2	28	7	3	205	1	46
2	29	7	3	40	1	36
2	30	1	4	199	2	90
2	31	1	4	199	1	17
2	32	1	4	4	1	50
2	33	1	4	4	2	18
2	34	1	4	46	1	22
2	35	7	4	40	1	37
2	36	7	4	205	1	46
2	37	7	4	3	1	89
2	38	1	7	46	1	25
2	39	1	7	4	1	77
2	40	1	7	4	2	36
2	41	1	7	199	2	113
2	42	1	7	199	1	28
2	43	7	7	40	1	52
2	44	7	7	205	1	86
2	45	7	7	3	1	109
2	46	7	7	3	2	31
3	1	0	0	47	1	103
3	2	0	0	47	2	1
3	3	0	0	55	2	0
3	4	0	0	55	1	29
3	5	0	0	151	1	0
3	6	0	0	151	2	49
3	7	0	1	47	1	102
3	8	0	1	47	2	0
3	9	0	1	55	2	0
3	10	0	1	55	1	29
3	11	0	1	151	1	0
3	12	0	1	151	2	48
3	13	0	2	47	1	48
3	14	0	2	47	2	0
3	15	0	2	55	2	0
3	16	0	2	55	1	10
3	17	0	2	151	1	0
3	18	0	2	151	2	23
3	19	0	3	47	1	18
3	20	0	3	47	2	0
3	21	0	3	55	1	5
3	22	0	3	151	2	11
3	23	0	4	47	1	19
3	24	0	4	55	1	11
3	25	0	4	151	2	21
3	26	10	0	120	1	30
3	27	10	0	122	1	0
3	28	10	0	122	2	26
3	29	10	0	178	2	41
3	30	10	0	178	1	0
3	31	10	1	120	1	30
3	32	10	1	122	1	0
3	33	10	1	122	2	24
3	34	10	1	178	2	41
3	35	10	1	178	1	0
3	36	10	2	120	1	33
3	37	10	2	122	2	24
3	38	10	2	178	2	41
3	39	10	2	178	1	0
3	40	10	3	120	1	25
3	41	10	3	122	2	24
3	42	10	3	178	2	50
3	43	10	3	178	1	0
3	44	10	4	120	1	27
3	45	10	4	122	2	37
3	46	10	4	178	2	50
3	47	10	7	120	1	25
3	48	10	7	122	2	32
3	49	10	7	178	2	50
4	1	4	0	29	2	86
4	2	4	0	29	1	69
4	3	4	0	44	2	33
4	4	4	0	44	1	29
4	5	4	0	66	2	37
4	6	4	1	29	2	114
4	7	4	1	29	1	95
4	8	4	1	44	2	48
4	9	4	1	44	1	37
4	10	4	1	66	2	43
4	11	4	2	29	2	91
4	12	4	2	29	1	80
4	13	4	2	44	2	48
4	14	4	2	44	1	33
4	15	4	2	66	2	40
4	16	4	3	29	2	90
4	17	4	3	29	1	76
4	18	4	3	44	2	49
4	19	4	3	44	1	29
4	20	4	3	66	2	41
4	21	4	4	29	2	74
4	22	4	4	29	1	45
4	23	4	4	44	2	26
4	24	4	4	44	1	30
4	25	4	4	66	2	26
4	26	4	7	29	2	84
4	27	4	7	29	1	37
4	28	4	7	44	2	33
4	29	4	7	44	1	20
4	30	4	7	66	2	34
4	31	5	0	158	2	73
4	32	5	0	158	1	53
4	33	5	0	162	1	30
4	34	5	0	204	1	64
4	35	5	1	158	2	66
4	36	5	1	158	1	52
4	37	5	1	162	1	34
4	38	5	1	204	1	61
4	39	5	2	158	2	66
4	40	5	2	158	1	52
4	41	5	2	162	1	34
4	42	5	2	204	1	54
4	43	5	3	158	2	60
4	44	5	3	158	1	51
4	45	5	3	162	1	34
4	46	5	3	204	1	50
4	47	5	4	158	2	42
4	48	5	4	158	1	41
4	49	5	4	162	1	17
4	50	5	4	204	1	40
4	51	5	7	158	2	64
4	52	5	7	158	1	55
4	53	5	7	162	1	28
4	54	5	7	204	1	43
