# Supplementary material for: Long-term monitoring data logs of a recirculating artificial seawater based colonial ascidian aquaculture
Source: Data Brief. 2021 Sep 15;38:107372. doi: 10.1016/j.dib.2021.107372 (PMC8449185; doi:10.1016/j.dib.2021.107372)
Supplement: Supplementary file 1 [file mmc1.zip › Strains_lineages.csv]

Name	Slide ID	Clone of slide ID	Treatment	Size	Location	Species	Added on
S001C001	0		slide 70 dead 15.04.20; Repositioned on 29/06/2019/ Repositioned on 20/08/2019/ Repositioned on 28/09/2019			Botrylloides sp.	03/04/2019 14:08
S002C001	0		dead 31/07/19 on slide 2			Botrylloides sp.	03/04/2019 14:08
S002C002	0	2	dead 17/05/19 slide 26			Botrylloides sp.	03/04/2019 14:08
S002C003	0	2	dead (unknown date) on 130			Botrylloides sp.	08/02/2019 11:36
S002C004	0	26	Subcloned 05/08/2019; Entirely moved on plate 163			Botrylloides sp.	03/04/2019 14:08
S002C005	0	26	Dead 24/10/2019 slide 120; Subcloned 05/08/2019			Botrylloides sp.	03/04/2019 14:08
S002C006	0	130	dead 22/01/2020 slide 147; repositoned 28/10/2019			Botrylloides sp.	03/04/2019 14:08
S002C007	0	130				Botrylloides sp.	03/04/2019 14:08
S002C008	0	2				Botrylloides sp.	03/04/2019 14:08
S002C009	0	2	dead 29.05.2019 slide 158			Botrylloides sp.	03/04/2019 14:08
S002C010	0	2	dead 08/08/2019 Slide 159; re-positioned on 21/06/2019; Subcloned 29/07/2019; Subcloned 05/08/2019			Botrylloides sp.	03/04/2019 14:08
S002C011	0	2	dead (unknown date) on 22			Botrylloides sp.	03/04/2019 14:08
S002C012	0	2	dead (unkown date) on 154			Botrylloides sp.	08/02/2019 11:37
S002C013	0	2	dead 03/02/2020 on 164; repositioned 29/01/20; repositioned 28/10/2019			Botrylloides sp.	03/04/2019 14:08
S002C014	0	154	Subcloned 05/08/2019; Entirely moved on plate 2			Botrylloides sp.	03/04/2019 14:08
S002C015	0	2	dead 08/08/2019 Slide 61; Subcloned 05/08/2019			Botrylloides sp.	03/04/2019 14:08
S002C016	0	159	Subcloned 05/08/2019; Entirely moved on plate 3			Botrylloides sp.	03/04/2019 14:08
S002C017	0	147	Subcloned 05/08/2019; Entirely moved on plate 4			Botrylloides sp.	04/05/2019 15:09
S002C018	0	147	dead (22/01/2020) slide 36; Repositioned on 10/10/2019			Botrylloides sp.	04/05/2019 15:09
S002C019	0	130	Died the 08/11/19 on plate 123;repositioned 28/10/2019; Subcloned 05/08/2019			Botrylloides sp.	04/05/2019 15:10
S002C020	0	120	dead 16/07/2019 slide 65			Botrylloides sp.	04/11/2019 09:12
S002C021	0	22	dead 08/08/2019 Slide 105			Botrylloides sp.	05/01/2019 11:39
S002C022	0	159	Dead 18/06/19 slide 185; Coverslip slide			Botrylloides sp.	05/02/2019 09:01
S002C023	0	159	slide 107 dead 15.04.20; repositioned 29/01/20; sub-cloned 21/06/2019			Botrylloides sp.	06/23/2019 15:35
S002C024	0	159	dead 13/05/2020 on 122; repositioned 29/01/20; sub-cloned 21/06/2019			Botrylloides sp.	06/23/2019 15:36
S002C025	0	122	Slipped from plate in quarantine 25/07/2019			Botrylloides sp.	11/08/2019 10:16
S002C026	0	122	Slipped from plate in quarantine 25/07/2019			Botrylloides sp.	11/08/2019 10:16
S002C027	0	122	Slipped from plate in quarantine 25/07/2019			Botrylloides sp.	11/08/2019 10:17
S002C028	0	122	Slipped from plate in quarantine 25/07/2019			Botrylloides sp.	11/08/2019 10:18
S002C029	0	122	Slipped from plate in quarantine 25/07/2019			Botrylloides sp.	11/08/2019 10:18
S002C030	0	159	dead (22/01/2020) on 35; Not found in system 05/11/19			Botrylloides sp.	08/06/2019 11:02
S002C031	0	159	dead (22/01/2020) on 132; Subcloned 30/09/2019			Botrylloides sp.	08/06/2019 11:03
S002C032	0	132	dead (22/01/2020) on 163			Botrylloides sp.	08/06/2019 11:12
S002C033	0	120	dead (22/01/2020) on 158			Botrylloides sp.	08/06/2019 11:12
S002C034	0	122	dead (22/01/2020) on 49			Botrylloides sp.	08/06/2019 11:15
S002C035	0	157	dead (22/01/2020) on 12; Repositioned 25/10/2019			Botrylloides sp.	08/06/2019 11:15
S002C036	0	159	dead 28/10/2019 slide 3			Botrylloides sp.	08/06/2019 11:16
S002C037	0	159	dead (22/01/2020) on 5			Botrylloides sp.	08/06/2019 11:17
S002C038	0	22	dead (22/01/2020) on 4			Botrylloides sp.	08/06/2019 11:18
S002C039	0	61	Died in quarantine			Botrylloides sp.	08/06/2019 11:23
S002C040	0	107	dead (unknown date) on 43; sub-cloned on 06/08/2019			Botrylloides sp.	08/06/2019 15:38
S002C041	0	107	slide 157 dead 13.04.20; sub-cloned on 06/08/2019			Botrylloides sp.	08/06/2019 15:39
S002C042	0	107	Subcloned on 22/10/2019/Slipped from slide on 22/10/2019			Botrylloides sp.	10/22/2019 14:53
S002C043	0	107	Subcloned on 22/10/2019/Slipped from slide on 22/10/2019			Botrylloides sp.	10/22/2019 14:54
S002C044	0	107	Subcloned on 22/10/2019/Slipped from slide on 22/10/2019			Botrylloides sp.	10/22/2019 14:55
S002C045	0	107	slide 10 dead 21.02.2020 ;subcloned 19.02.2020; Subcloned 24/10/2019			Botrylloides sp.	10/24/2019 16:17
S002C046	0	107	Subcloned 24/10/2019 / Died on unknow date			Botrylloides sp.	10/24/2019 16:19
S002C047	0	107	dead 11.03.2020 slide 48; subcloned 19.02.2020; Subcloned 24/10/2019			Botrylloides sp.	10/24/2019 16:20
S002C048	0	107	dead 28/10/2019 slide 61; Subcloned 24/10/2019			Botrylloides sp.	10/24/2019 16:20
S002C049	0	43	slide 91 removed 18.09.20; repositioned 06.08.20; slide 33 repositioned on slide 91 04.06.2020; moved 14/05/2020 from 74; subcloned 14.02.2020; subcloned 25/10/2019			Botrylloides sp.	10/25/2019 15:34
S002C050	0	43	dead 28/10/2019 slide 79; subcloned 25/10/2019			Botrylloides sp.	10/25/2019 15:35
S002C051	0	157	dead 06/05/2020 on slide 80; subcloned 25/10/2019			Botrylloides sp.	10/25/2019 15:36
S002C052	0	157	slide 82 dead 27.04.20; subcloned 17.02.2020; subcloned 25/10/2019			Botrylloides sp.	10/25/2019 15:37
S002C053	0	122	slide 73 dead 20.04.20; repositioned 29/01/20; Subcloned on 28/10/2019			Botrylloides sp.	10/28/2019 13:52
S002C054	0	122	slide 58 dead 04.01.21; moved 14/05/2020 from 144; moved back to the system 23/03/2020;temporarly moved under the algea hood 12.03.2020;Subcloned on 28/10/2019			Botrylloides sp.	10/28/2019 13:53
S002C055	0	43	dead (22/01/2020) on 68; Subcloned the 11/11/19			Botrylloides sp.	11/11/2019 16:33
S002C056	0	43	dead 11.03.2020 slide 123; subcloned 19.02.2020; Subcloned 11/11/19			Botrylloides sp.	11/11/2019 16:32
S002C057	0	144	slide 152 dead 13.04.20; Moved back 30/03/2020; exposed to heavy nitrogen; temporarly moved under the algea hood 12.03.2020; subcloned 13/11/2019			Botrylloides sp.	11/18/2019 09:11
S002C058	0	74	slide 96 dead 27.04.20; Subcloned the 22/11/2019			Botrylloides sp.	11/22/2019 17:13
S002C059	0	2	slide 6 dead 15.04.20; Actually a mix of several slides from S002			Botrylloides sp.	01/22/2020 16:51
S002C060	0	96	slide 4 dead 13.04.20			Botrylloides sp.	01/29/2020 11:56
S002C061	0	144	slide 5 dead 15.04.20;			Botrylloides sp.	01/29/2020 12:04
S002C062	0	74	dead 11.03.2020 slide 172; subcloned 14.02.2020			Botrylloides sp.	02/14/2020 16:30
S002C063	0	152	dead 30/03/2020 on 100; temporarly moved under the algea hood 12.03.2020;subcloned 14/02/2020			Botrylloides sp.	02/14/2020 16:53
S002C064	0	82	slide 37 deattached 19.02.2020; subcloned 17.02.2020			Botrylloides sp.	02/17/2020 11:14
S002C065	0	157	slide 36 dead 15.04.20; subcloned 17.02.2020			Botrylloides sp.	02/17/2020 11:18
S002C066	0	80	slide 41 dead 27.04.20 ; subcloned 19.02.2020			Botrylloides sp.	02/19/2020 16:00
S002C067	0	80	slide 37 dead; subcloned 19.02.2020			Botrylloides sp.	02/19/2020 16:01
S002C068	0	100	slide 49 dead 09.06.2020; repositioned 18/05/2020; repositioned 06/05/2020; repositioned 20/04/2020; subcloned 29/02/2020			Botrylloides sp.	02/29/2020 17:00
S002C069	12	82	Moved back 30/03/2020; Temporarly moved under the algea hood 12.03.2020; subcloned 29/02/2020	Small	T2	Botrylloides sp.	02/29/2020 17:01
S002C070	0	74	slide 32 removed 03.02.21; repositioned 11/05/2020; subcloned 15/04/2020			Botrylloides sp.	05/05/2020 22:10
S002C071	0	49	slide 51 dead 24.05.2020; repositioned 06/05/2020; subcloned 20/04/2020			Botrylloides sp.	05/05/2020 22:43
S002C072	21	32	subcloned 11/05/2020	Medium	T4	Botrylloides sp.	05/18/2020 16:06
S002C073	0	32	slide 22 removed 12.02.21; subcloned 11/05/2020			Botrylloides sp.	05/18/2020 16:07
S002C074	0	74	slide 27 dead 26.08.20; subcloned 13/05/2020			Botrylloides sp.	05/18/2020 16:18
S002C075	0	32	slide 26 dead 13.01.21; repositioned 06.08.20; slide broken - repositioned onto a new one 01.07.20;subcloned 18.06.20			Botrylloides sp.	06/18/2020 15:21
S002C076	0	91	slide 57 dead 01.07.20; subcloned 25.06.20			Botrylloides sp.	06/26/2020 16:28
S002C077	0	27	slide 74 removed 25.11.20; subcloned 25.06.20			Botrylloides sp.	06/26/2020 16:32
S002C078	0	22	slide 76 moved to slide 23 on the 21.09.20;repositioned 30.07.20; subcloned 25.06.20			Botrylloides sp.	06/26/2020 16:33
S002C079	0	22	slide 77 removed 25.11.20; subcloned 25.06.20			Botrylloides sp.	06/26/2020 16:33
S002C080	0	76	slide 23 dead 18.09.20; subcloned 30.07.20			Botrylloides sp.	08/13/2020 10:31
S002C082	0	26	slide 130 removed 25.11.20; subcloned 06.08.20			Botrylloides sp.	08/13/2020 10:59
S002C083	0	26	slide129 removed 16.12.20; subcloned 06.08.20			Botrylloides sp.	08/13/2020 11:00
S002C084	0	26	slide 128 removed 25.11.20; subcloned 06.08.20			Botrylloides sp.	08/13/2020 11:21
S002C085	135	80	subcloned 07.08.20	Small	T1	Botrylloides sp.	08/13/2020 11:31
S002C086	136	80	subcloned 07.08.20	Small	T3	Botrylloides sp.	08/13/2020 11:32
S002C087	148	136	subcloned 19.08.20	Small	T3	Botrylloides sp.	08/19/2020 14:55
S002C088	0	22	dead (22/01/21) on 171; subcloned 18.09.20			Botrylloides sp.	09/19/2020 16:25
S002C089	0	128	slide 154 removed 22.10.20; subcloned 18.09.20			Botrylloides sp.	09/19/2020 16:28
S002C090	0	130	slide 172 removed 22.10.20; subcloned 18.09.20			Botrylloides sp.	09/19/2020 16:28
S002C091	0	130	slide 170 removed 22.10.20; subcloned 18.09.20			Botrylloides sp.	09/19/2020 16:29
S002C092	0	76	slide 23 removed 22.10.20; subcloned			Botrylloides sp.	09/21/2020 11:23
S002C093	157	135	subcloned 10.10.20	Small	Q1	Botrylloides sp.	10/10/2020 14:35
S002C094	0	148	slide 172 dead 26.10.20; subcloned 23.10.20			Botrylloides sp.	10/22/2020 14:40
S002C095	0	22	slide 170 removed 04.01.21; subcloned 22.10.20			Botrylloides sp.	10/22/2020 14:42
S002C096	0	32	slide 154 removed 13.11.20; subcloned 22.10.20			Botrylloides sp.	10/22/2020 14:43
S002C097	23	136	dead on slide 23 12.02.21; subcloned 22.10.20			Botrylloides sp.	10/22/2020 14:45
S002C098	172	135	subcloned 29.10.20	Small	T1	Botrylloides sp.	10/29/2020 15:24
S002C099	173	135	subcloned 29.10.20	Small	T2	Botrylloides sp.	10/29/2020 15:25
S002C100	0	23	slide 27 removed 03.02.21; subcloned 14.12.20			Botrylloides sp.	12/14/2020 11:33
S002C101	127	135	sucloned 13.01.21	Medium	Q1	Botrylloides sp.	01/18/2021 16:56
S002C102	217	135	subcloned 18.01.21	Small	Q2	Botrylloides sp.	01/19/2021 12:19
S002C103	64	172	subcloned 12.02.21	Small	T1	Botrylloides sp.	02/12/2021 13:28
S002C104	27	172	subcloned 12.02.21	Small	T2	Botrylloides sp.	02/12/2021 13:29
S002C105	70	172	subcloned 12.02.21	Small	T3	Botrylloides sp.	02/12/2021 13:29
S002C106	49	172	subcloned 12.02.21	Small	T4	Botrylloides sp.	02/12/2021 13:30
S003C001	0		dead (unknown date) slide 3			Botrylloides sp.	03/04/2019 14:08
S003C002	0	3				Botrylloides sp.	03/04/2019 14:08
S004C001	0		dead (unknow date) slide 4			Botrylloides sp.	03/04/2019 14:08
S004C002	0	4				Botrylloides sp.	03/04/2019 14:08
S005C001	0		dead 18/05/19 slide 136			Botrylloides sp.	03/04/2019 14:08
S005C002	0	136	dead 31/07/19 on 137			Botrylloides sp.	03/04/2019 14:08
S005C003	0	136	dead (unknown date)			Botrylloides sp.	01/22/2020 21:27
S005C004	0	137	dead 16/07/2019 slide 71			Botrylloides sp.	04/11/2019 08:56
S005C005	0	137	dead 31/07/19 on 85			Botrylloides sp.	04/11/2019 08:57
S005C006	0	137	dead 28/06/2019 slide 5			Botrylloides sp.	04/11/2019 09:11
S005C007	0	85	dead (unknown date) on 29			Botrylloides sp.	04/28/2019 17:05
S005C008	0	71	dead 10/05/19 slide 28			Botrylloides sp.	05/01/2019 11:41
S005C009	155	71	31.08.20	Medium	T2	Botrylloides sp.	08/31/2020 12:12
S006C001	0					Botrylloides sp.	03/04/2019 14:08
S007C001	0		dead 18/05/19 slide 7			Botrylloides sp.	03/04/2019 14:08
S007C002	0	7	dead (unkown date) on 135			Botrylloides sp.	08/02/2019 11:40
S007C003	0	7	slide 138 dead 14.02.2020			Botrylloides sp.	03/04/2019 14:08
S007C004	0	7	dead 29.05.2019 slide 139			Botrylloides sp.	03/04/2019 14:08
S007C005	0	7	dead (unkown date)			Botrylloides sp.	08/02/2019 11:42
S007C006	0	7	dead 18/05/19 slide 172			Botrylloides sp.	03/07/2019 12:49
S007C007	0	7	dead 14/06/19 on 16			Botrylloides sp.	03/22/2019 17:01
S007C008	0	7	dead (unkown date)			Botrylloides sp.	08/02/2019 11:43
S007C009	0	138	dead 29.05.2019 slide 53			Botrylloides sp.	04/11/2019 09:02
S008C001	0		dead (unknown date) on slide 31; Repositioned on 20/08/2019			Botrylloides sp.	03/04/2019 14:08
S008C002	0	31	dead (22.01.21) on 70; subcloned 22.10.20			Botrylloides sp.	10/22/2020 14:46
S009C001	0		dead (unkown date) on slide 135			Botrylloides sp.	03/04/2019 14:08
S009C002	0	135	dead 29.05.2019 slide 151			Botrylloides sp.	03/04/2019 14:08
S009C003	0	135	dead 31/07/19 on 152			Botrylloides sp.	03/04/2019 14:08
S009C004	0	152	dead 20/07/2019 slide 128; re-positioned 04/06/2019			Botrylloides sp.	04/28/2019 17:06
S009C005	0	152	dead 06/12/2019 slide 118; Not found in system 05/11			Botrylloides sp.	05/12/2019 21:08
S009C006	0	128	dead 09/08/2019 Slide 111			Botrylloides sp.	05/12/2019 21:09
S009C007	0	118	dead 19/09/2019 Slide 57; Subcloned 17.05.2019			Botrylloides sp.	05/17/2019 17:10
S009C008	0	152	dead 31/07/19 on 90; Subcloned 17.05.2019			Botrylloides sp.	05/17/2019 17:11
S010C001	0		dead 08/08/2019 Slide 10			Botrylloides sp.	03/04/2019 14:08
S011C001	0		dead (unknown date)			Botrylloides sp.	08/02/2019 11:45
S012C001	0					Botrylloides sp.	03/04/2019 14:08
S013C001	0					Botrylloides sp.	03/04/2019 14:08
S014C001	0		dead (22/01/2020) on 177; Moved from slide 133; Moved to tank 1 03/10/2019; Repositioned on 20/08/2019 / Repositioned on 28/09/2019			Botrylloides sp.	03/04/2019 14:08
S014C002	0	133	dead (unknown date) on 160			Botrylloides sp.	08/02/2019 11:46
S014C003	0	133	dead 23/02/2020 on 156; WBR 30/06/2019 - Not found in system 05/11			Botrylloides sp.	06/18/2019 15:53
S014C004	0	133	dead (unknown date) on 155			Botrylloides sp.	03/04/2019 14:08
S014C005	0	160	death (01.05.2019) slide 168			Botrylloides sp.	03/04/2019 14:08
S014C006	0	155	dead 18/05/19 slide 170			Botrylloides sp.	03/04/2019 14:08
S014C007	0	155	dead 08/08/2019 Slide 114			Botrylloides sp.	04/05/2019 15:08
S014C008	0	156	dead 19/02/2020 on 184; repositioned 28/10/2019; Coverslip slide			Botrylloides sp.	05/02/2019 09:03
S014C009	0	156	dead (22/01/2020) on 37; Coverslip slide 8 / Repositioned 25/10/2019			Botrylloides sp.	05/02/2019 09:03
S014C010	0	133	dead 03/05/19 slide 50			Botrylloides sp.	05/02/2019 09:08
S014C011	0	184	dead 19/02/2020 on 12; Subcloned 05/08/2019			Botrylloides sp.	06/05/2019 11:16
S014C013	0	12	dead (22/01/2020) on 182			Botrylloides sp.	08/06/2019 11:35
S015C001	0		dead (unknown date)			Botrylloides sp.	08/02/2019 11:54
S016C001	0		dead (unknown date)			Botrylloides sp.	08/02/2019 11:55
S017C001	0		dead (unknown date)			Botrylloides sp.	08/02/2019 11:55
S018C001	0					Botrylloides sp.	03/04/2019 14:08
S019C001	0		dead 20/07/2019 slide 19			Botrylloides sp.	03/04/2019 14:08
S019C002	0	19				Botrylloides sp.	03/04/2019 14:08
S019C003	0	19	dead (unknown date)			Botrylloides sp.	08/02/2019 11:58
S019C004	0	19	dead 03/05/19 slide 149			Botrylloides sp.	03/04/2019 14:08
S019C005	0	19	dead (03/05/2019) slide 150			Botrylloides sp.	03/04/2019 14:08
S019C006	0	19				Botrylloides sp.	03/04/2019 14:08
S019C007	0	19	dead 28/10/2019 slide 162			Botrylloides sp.	03/04/2019 14:08
S019C008	0	162	dead (22/01/2020) on 13; re-positioned 04/06/2019			Botrylloides sp.	05/03/2019 17:11
S019C009	0	19				Botrylloides sp.	03/04/2019 14:08
S019C010	0	19	Dead 10/10/2019 slide 89			Botrylloides sp.	03/13/2019 13:54
S019C011	0	19	dead 08/08/2019 Slide 48			Botrylloides sp.	03/13/2019 13:55
S019C012	0	149				Botrylloides sp.	03/25/2019 10:39
S019C013	0	149	Dead 27/05/2019 slide 121			Botrylloides sp.	04/15/2019 17:56
S019C014	0	150	dead 14/05/2019 slide 76			Botrylloides sp.	04/15/2019 17:57
S019C015	0	150	dead 28/06/2019 slide 80			Botrylloides sp.	04/15/2019 17:58
S019C016	0	149	dead 20/07/2019 slide 117; re-positioned 04/06/2019			Botrylloides sp.	04/15/2019 17:59
S019C017	0	76	dead 23/06/2019 slide 185			Botrylloides sp.	05/01/2019 11:52
S019C018	0	150	Died 8/11/19 on plate 186;repositoned 28/10/2019; Coverslip slide			Botrylloides sp.	05/02/2019 09:05
S019C019	0	150	dead 21/06/19 on 82; Coverslip slide			Botrylloides sp.	05/02/2019 09:05
S019C020	0	149	dead 04/11/2019 slide 187; re-positioned 24/10/2019			Botrylloides sp.	05/02/2019 09:06
S019C021	0	89	dead 08/05/2019 slide 51			Botrylloides sp.	05/02/2019 09:09
S019C022	0	89	Subcloned 05/08/2019; Entirely moved slide 15			Botrylloides sp.	05/02/2019 09:09
S019C023	0	89	dead 9/9/2019 Slide 9			Botrylloides sp.	05/02/2019 09:09
S019C024	0	19	dead 31/07/19 on 4			Botrylloides sp.	05/02/2019 09:12
S019C025	0	19	dead 09/09/2019 Slide 70			Botrylloides sp.	05/02/2019 09:12
S019C026	0	19	dead 31/07/19 on 3			Botrylloides sp.	05/02/2019 09:12
S019C027	0	48	dead 31/07/19 on 101			Botrylloides sp.	05/02/2019 09:14
S019C028	0	48	dead 31/07/19 on 66			Botrylloides sp.	05/02/2019 09:14
S019C029	0	48	Dead 24/10/2019 slide 56			Botrylloides sp.	05/02/2019 09:15
S019C030	0	48	dead 08/08/2019 Sllide 92			Botrylloides sp.	05/02/2019 09:15
S019C031	0	121	dead (unknown date) on 23; Subcloned 07.05.2019			Botrylloides sp.	05/17/2019 14:24
S019C032	0	56	dead 09/08/2019 Slide 121			Botrylloides sp.	06/05/2019 11:18
S019C033	0	13	sacrificed for sequencing from 166; subcloned 04/06/2019			Botrylloides sp.	06/06/2019 15:49
S019C034	0	13				Botrylloides sp.	01/22/2020 22:57
S019C035	0	185	dead 09/08/2019 Slide 76			Botrylloides sp.	06/18/2019 15:54
S019C036	0	185	sacrificed for genotyping from 73 on 21/06/19			Botrylloides sp.	06/18/2019 15:55
S019C037	0	162	dead 06/08/2019 Slide 15			Botrylloides sp.	08/06/2019 11:37
S020C001	0		dead 12/12/2019 slide 39; found on 09/08/2019; missing, presume dead (23/06/2019)			Botrylloides sp.	04/15/2019 17:55
S021C001	0		dead (22/01/2020) on 60			Botrylloides sp.	04/15/2019 17:54
S022C001	0					Botrylloides sp.	03/04/2019 14:08
S023C001	0		dead 24/02/2020 on 143; repositioned 21.02.2020; Moved from 23; re-positioned 04/06/2019; Subcloned 05/08/2019			Botrylloides sp.	05/03/2019 17:17
S023C002	0	23	dead (unknown date) on 20			Botrylloides sp.	03/04/2019 14:08
S023C003	0	20	slide 141 dead 14.02.2020; re-positioned 24/10/2019; re-positioned 04/06/2019			Botrylloides sp.	03/04/2019 14:08
S023C004	0	20	dead (unknown date) on 41; Subcloned 05/08/2019			Botrylloides sp.	03/04/2019 14:08
S023C005	0	20	dead (unknown date) on 143			Botrylloides sp.	03/04/2019 14:08
S023C006	0	141	dead (unknown date) on 17; Subcloned 05/08/2019			Botrylloides sp.	03/04/2019 14:08
S023C007	0	20	dead (unknown date) on 43			Botrylloides sp.	03/04/2019 14:08
S023C008	0	141	dead 05/07/2019 slide 174			Botrylloides sp.	03/07/2019 12:52
S023C009	0	143	dead (22/01/2020) on 63; Repositioned on 10/10/2019			Botrylloides sp.	04/11/2019 09:03
S023C010	0	143	dead 05/07/2019 slide 64; re-positioned 14/06/2019			Botrylloides sp.	04/11/2019 09:03
S023C011	0	174	dead 20/07/2019 slide 15; re-positioned 04/06/2019			Botrylloides sp.	04/11/2019 09:13
S023C012	0	43	dead 31/07/19 on 119			Botrylloides sp.	04/11/2019 09:13
S023C013	0	119	died (unknown date) on 112; Subcloned 07/05/2019			Botrylloides sp.	05/17/2019 14:30
S023C014	0	174	dead 20/07/2019 slide 135; subcloned 04/06/2019			Botrylloides sp.	06/06/2019 15:48
S023C015	0	141	died (22/01/2020) on 45; Repositioned on 28/10/2019			Botrylloides sp.	07/01/2019 11:32
S023C016	0	141	slide 112 dead 14.02.2020			Botrylloides sp.	07/17/2019 18:01
S023C017	0	143	Not found 9/9/2019 presume dead			Botrylloides sp.	08/06/2019 11:40
S023C018	0	142				Botrylloides sp.	08/06/2019 11:41
S023C019	0	43	DIed in quarantine			Botrylloides sp.	08/06/2019 11:42
S023C020	0	141	slide 105 dead 14.02.2020; subcloned 24/10/2019			Botrylloides sp.	10/24/2019 15:56
S023C021	0	41	slide 64 dead 14.02.2020; subcloned 25/10/2019			Botrylloides sp.	10/25/2019 15:28
S023C022	0	112	slide 57 dead 21.02.2020; Subcloned 07/11/19			Botrylloides sp.	11/07/2019 15:52
S024C001	0		dead 18/05/19 slide 24			Botrylloides sp.	03/04/2019 14:08
S025C001	0					Botrylloides sp.	03/04/2019 14:08
S026C001	0					Botrylloides sp.	03/04/2019 14:08
S027C001	0		dead 29.05.2019 slide 27			Botrylloides sp.	03/04/2019 14:08
S028C001	0		dead (unknown date)			Botrylloides sp.	08/02/2019 11:59
S029C001	0		dead (unknown date)			Botrylloides sp.	08/02/2019 11:59
S030C001	0		dead 23/06/2019 slide 30			Botrylloides sp.	03/04/2019 14:08
S031C001	0		dead (unknown date) slide 31			Botrylloides sp.	03/04/2019 14:08
S031C002	0	31				Botrylloides sp.	03/04/2019 14:08
S031C003	0	31				Botrylloides sp.	03/04/2019 14:08
S031C004	0	31				Botrylloides sp.	03/04/2019 14:08
S032C001	0		dead on 125			Botryllus sp.	03/04/2019 14:08
S033C001	0					Botrylloides sp.	03/04/2019 14:08
S034C001	0		dead 28/06/2019 slide 34			Botrylloides sp.	03/04/2019 14:08
S035C001	0					Botrylloides sp.	03/04/2019 14:08
S036C001	0					Botrylloides sp.	03/04/2019 14:08
S037C001	0		dead (unknown date)			Botrylloides sp.	08/02/2019 12:01
S038C001	0		dead (unknown date)			Botrylloides sp.	08/02/2019 12:01
S039C001	0		dead (unknown date)			Botrylloides sp.	08/02/2019 12:01
S040C001	0		dead (unknown date)			Botrylloides sp.	08/02/2019 12:00
S041C001	0					Botrylloides sp.	03/04/2019 14:08
S042C001	0		dead (unknown date)			Botrylloides sp.	08/02/2019 12:02
S043C001	0					Botrylloides sp.	03/04/2019 14:08
S044C001	0					Botrylloides sp.	03/04/2019 14:08
S045C001	0					Botrylloides sp.	03/04/2019 14:08
S046C001	0					Botrylloides sp.	03/04/2019 14:08
S047C001	0					Botrylloides sp.	03/04/2019 14:08
S048C001	0					Botrylloides sp.	03/04/2019 14:08
S049C001	0		dead (unknown date) on 49			Botrylloides sp.	03/04/2019 14:08
S050C001	0					Botrylloides sp.	03/04/2019 14:08
S051C001	0					Botrylloides sp.	03/04/2019 14:08
S052C001	0		dead (unknown date)			Botrylloides sp.	08/02/2019 12:04
S053C001	0		dead (unknown date) on 123			Botrylloides sp.	03/04/2019 14:08
S053C002	0	123	dead 29.05.2019 slide 145			Botrylloides sp.	03/04/2019 14:08
S053C003	0	145	dead (unknown date) on 144			Botrylloides sp.	08/02/2019 12:05
S053C004	0	123	dead (22/01/2020) on 146; Repositioned on 10/10/2019; WBR (03/03/2019)			Botrylloides sp.	03/04/2019 14:08
S053C005	0	145	dead 31/04/2020 on 169; repositioned 21.02.2020; repositioned 28/10/2019; WBR (04/03/2019)			Botrylloides sp.	03/04/2019 14:08
S053C006	0	146	dead 12/12/2019 slide 25; Repositioned on 10/10/2019			Botrylloides sp.	04/11/2019 08:59
S053C007	0	146	Dead (unknown date) on 129; Subcloned 05/08/2019; Entirely moved from plate 177			Botrylloides sp.	04/11/2019 08:59
S053C008	0	144	dead 4/6/2019 slide 107			Botrylloides sp.	04/28/2019 17:05
S053C009	0	146	dead 24/02/2020 on 11; repositioned 21.02.2020; Repositioned on 10/10/2019; Subcloned 17.05.2019			Botrylloides sp.	05/17/2019 17:07
S053C010	0	145	dead 12/12/2019 slide 84; Repositioned on 10/10/2019; Subcloned 17.05.2019			Botrylloides sp.	05/17/2019 17:08
S053C011	0	145	dead (unknown date) on 38; WBR 30/06/2019; Subcloned 17.05.2019			Botrylloides sp.	05/17/2019 17:12
S053C012	0	25	dead 12/12/2019 slide 30; Repositioned on 10/10/2019			Botrylloides sp.	07/17/2019 18:01
S053C013	0	129	Detached from plate and died 2/08/2019			Botrylloides sp.	08/06/2019 11:46
S053C044	65	3	subcloned 30.07.20	Small	T4	Botrylloides sp.	08/13/2020 10:39
S054C001	0		dead 31/07/19 on 124			Botryllus sp.	03/04/2019 14:08
S055C001	0		dead (unknown date) on 55			Botrylloides sp.	03/04/2019 14:08
S056C001	0					Botrylloides sp.	03/04/2019 14:08
S057C001	0		dead (unknown date)			Botrylloides sp.	08/02/2019 12:05
S058C001	0		slide 58 dead 13.04.20; repositioned 21.02.2020			Botrylloides sp.	03/04/2019 14:08
S058C002	0	58	slide 170 dead 15.04.20; sub-cloned 21/06/2019			Botrylloides sp.	06/23/2019 15:37
S058C003	0	58	slide 136 deattached 20.02.2020; repositioned 19/02/2020; sub-cloned 21/06/2019			Botrylloides sp.	06/23/2019 15:37
S058C004	0	58	slide 57 dead 02.07.20; moved 14/05/2020 from 150; repositioned 20/04/2020; re-positioned 21/01/2020; Subcloned 05/08/2019			Botrylloides sp.	07/17/2019 18:04
S058C005	0	136	slide 131 dead 13.04.20; repositioned 19/02/2020; Subcloned 05/08/2019			Botrylloides sp.	07/17/2019 18:07
S058C006	0	131	Slide emptied for subcloning 28/10/2019 from 171			Botrylloides sp.	08/06/2019 11:48
S058C007	0	58	dead 19/08/2019 Slide 59; sub-cloned on 06/08/2019			Botrylloides sp.	08/06/2019 15:40
S058C008	0	58	slide 22 dead 14.02.2020; sub-cloned on 06/08/2019			Botrylloides sp.	08/06/2019 15:41
S058C009	0	136	dead (22/01/2020) on 15; sub-cloned on 06/08/2019			Botrylloides sp.	08/06/2019 15:42
S058C010	0	150	slide 72 dead 15.04.20; Subcloned 10/10/2019			Botrylloides sp.	10/16/2019 10:00
S058C011	0	150	slide 81 dead 15.04.20; Subcloned on 10/10/2019			Botrylloides sp.	10/16/2019 10:01
S058C012	0	131	dead 25/03/2020 on 116; WBR with MMC 60uM on 05/03/2020; subcloned 24/10/2019			Botrylloides sp.	10/24/2019 15:58
S058C013	0	131	dead 28/10/2019 slide 76; subcloned 24/10/2019			Botrylloides sp.	10/24/2019 15:59
S058C014	0	22	dead (22/01/2020) on 92; subcloned 24/10/2019			Botrylloides sp.	10/24/2019 16:14
S058C015	0	15	slide 19 dead 13.04.20; repositioned 21.02.2020; Subcloned 25/10/2019			Botrylloides sp.	10/25/2019 17:57
S058C016	0	58	dead (22/01/2020) on 126; subcloned 28/10/2019			Botrylloides sp.	10/28/2019 12:56
S058C017	0	58	dead 08/11/2019 slide 27; subcloned 28/10/2019			Botrylloides sp.	10/28/2019 12:57
S058C018	0	58	dead 11.03.2020 slide 26; subcloned 17.02.2020; subcloned 28/10/2019			Botrylloides sp.	10/28/2019 12:58
S058C019	0	171	dead 24/02/2020 on 134; repositioned 21.02.2020; Subcloned on 28/10/2019			Botrylloides sp.	10/28/2019 13:56
S058C020	0	171	slide 97 dead 15.04.20; subcloned 12.02.2020, Subcloned on 28/10/2019			Botrylloides sp.	10/28/2019 13:58
S058C021	0	170	slide 61 dead 29.04.20; repositioned 03/02/2020; Subcloned on 28/10/2019			Botrylloides sp.	10/28/2019 14:00
S058C022	0	170	slide 30 dead 15.04.20; repositioned 05/02/2020; Subcloned on 28/10/2019			Botrylloides sp.	10/28/2019 14:02
S058C023	0	22	slide 187 dead 29.04.20; repositioned 21.02.2020; Subcloned 07/11/19			Botrylloides sp.	11/07/2019 15:54
S058C024	0	150	slide 151 dead 21.02.2020; repositioned 19/02/2020			Botrylloides sp.	08/06/2019 11:49
S058C025	0	150	slide 84 dead 15.05.2020; Moved back 30/03/2020; Temporarly moved under the algea hood and exposed to heavy nitrogen 12.03.2020; Re-attached 24/01/2020 ; sub-cloned 21/01/2020			Botrylloides sp.	01/21/2020 15:31
S058C026	0	150	dead 24/01/2020 slide 42 ; Subcloned 21/01/2020			Botrylloides sp.	01/21/2020 15:32
S058C027	0	150	slide 38 dead 10.06.2020; moved 14/05/2020 from 77; repositioned 20/04/2020; Subcloned 21/01/2020			Botrylloides sp.	01/21/2020 15:33
S058C028	0	72	dead 25/03/2020 on 7			Botrylloides sp.	02/05/2020 15:03
S058C029	0	72	slide 15 dead 29.04.20;			Botrylloides sp.	02/05/2020 15:11
S058C030	0	81	slide 20 dead 13.04.20			Botrylloides sp.	02/05/2020 15:46
S058C031	0	81	dead 07/02/2020 on 24; subcloned 05.02.2020			Botrylloides sp.	02/05/2020 15:52
S058C032	0	81	slide 25 dead 13.04.20; subcloned 05.02.2020			Botrylloides sp.	02/05/2020 15:57
S058C033	0	170	sacrificed 18/02/2020 on 27; subcloned 05.02.2020			Botrylloides sp.	02/05/2020 16:22
S058C034	0	58	dead 24/02/2020 on 57; subcloned 21.02.2020			Botrylloides sp.	02/21/2020 16:36
S058C035	0	84	dead 06/05/2020 on 47; subcloned 29/02/2020			Botrylloides sp.	02/29/2020 16:59
S058C036	0	116	dead 11.03.2020 slide 51			Botrylloides sp.	03/05/2020 13:55
S058C037	0	77	slide 26 dead 07.05.2020; subcloned 15/04/2020			Botrylloides sp.	05/05/2020 22:18
S058C038	0	26	slide 3 removed 18.09.20; repositioned 30.07.20; subcloned 30/04/2020			Botrylloides sp.	05/05/2020 22:17
S058C039	0	150	slide 20 dead 10.06.2020 ; subcloned 07.05.2020			Botrylloides sp.	05/07/2020 18:33
S058C040	0	57	slide 95 dead 06.01.21; subcloned 10.06.20			Botrylloides sp.	06/10/2020 21:30
S058C041	35	3	subcloned 24.06.20	Small	T1	Botrylloides sp.	06/26/2020 16:16
S058C042	0	3	slide 181 removed 25.11.20; subcloned 22/07/2020			Botrylloides sp.	07/30/2020 11:22
S058C043	62	3	subcloned 30.07.20	Small	T1	Botrylloides sp.	08/13/2020 10:38
S058C044	0	3	slide 143 repositioned onto 94 on the 18.09.20; subcloned 13.08.20			Botrylloides sp.	08/13/2020 15:05
S058C045	0	35	slide 98 dead 16.10.2020; subcloned 09.09.2020			Botrylloides sp.	09/18/2020 14:56
S058C046	0	143	slide 94 moved to slide 17 on the 21.09.20;subcloned 18.09.20			Botrylloides sp.	09/18/2020 15:37
S058C047	0	94	slide 17 empty 22.09.20: subcloned 21.09.20			Botrylloides sp.	09/21/2020 11:16
S058C048	0	98	empty slide 16 22.09.20: subcloned 21.09.20			Botrylloides sp.	09/21/2020 11:34
S059C001	0		dead (unknown date) slide 59; Subcloned 05/08/2019; Entirely moved on plate 126			Botrylloides sp.	03/04/2019 14:08
S059C002	0	59	dead 10/10/2019 slide 72; used for training in blastogenesis staging (Lluis); Repositionned on 30/09/2019			Botrylloides sp.	08/06/2019 11:51
S060C001	0		dead (unknown date)			Botrylloides sp.	08/02/2019 12:06
S061C001	0					Botrylloides sp.	03/04/2019 14:08
S062C001	0		dead (unknown date)			Botrylloides sp.	08/02/2019 12:06
S063C001	0					Botrylloides sp.	03/04/2019 14:08
S064C001	0					Botrylloides sp.	03/04/2019 14:08
S065C001	0		dead (unknown date)			Botrylloides sp.	08/02/2019 12:06
S066C001	0		dead (unknown date) 66			Botrylloides sp.	03/04/2019 14:08
S066C002	0	66	dead 18/05/19 slide 167			Botrylloides sp.	03/04/2019 14:08
S066C003	0	66				Botrylloides sp.	03/04/2019 14:08
S066C004	0	167	Dead 20/08/2019 Slide 86; Missing 19/08/2019; WBR 30/06/2019			Botrylloides sp.	03/04/2019 14:08
S067C001	0		dead 12/12/2019 slide 67; Repositioned 19/08/2019			Botrylloides sp.	03/04/2019 14:08
S067C002	0	67	dead 05/12/2019 slide 6; subcloned 24/10/2019			Botrylloides sp.	10/24/2019 16:12
S068C001	0		dead 08/11/2019 slide 68			Botrylloides sp.	03/04/2019 14:08
S069C001	0		dead 08/08/2019 SLide 69			Botrylloides sp.	03/04/2019 14:08
S070C001	0					Botrylloides sp.	03/04/2019 14:08
S071C001	0					Botrylloides sp.	03/04/2019 14:08
S072C001	0		dead 18/05/19 slide 72			Botrylloides sp.	03/04/2019 14:08
S073C001	0					Botrylloides sp.	03/04/2019 14:08
S074C001	0		dead (unknown date)			Botrylloides sp.	08/02/2019 12:07
S075C001	0		dead 19/08/2019 Slide 75			Botrylloides sp.	03/04/2019 14:08
S076C001	0		dead (unknown date)			Botrylloides sp.	08/02/2019 12:08
S077C001	0		dead 12/12/2019 slide 77; Repositioned 19/08/2019			Botrylloides sp.	03/04/2019 14:08
S077C002	0	77	dead (22/01/2020) on 140; Subcloned on 28/10/2019- Not found in quarantine 05/11			Botrylloides sp.	10/28/2019 14:03
S077C003	0	77	dead 06/12/2019 slide 1; Subcloned on 28/10/2019			Botrylloides sp.	10/28/2019 14:03
S078C001	0		dead 05/07/2019 (slide 78)			Botrylloides sp.	03/04/2019 14:08
S079C001	0					Botrylloides sp.	03/04/2019 14:08
S080C001	0		dead (unknown date)			Botrylloides sp.	08/02/2019 12:08
S081C001	0		dead (unknown date) on 81			Botrylloides sp.	01/23/2020 11:50
S082C001	0		dead (unknown date) on 82			Botrylloides sp.	03/04/2019 14:08
S082C002	0	82	dead (unknown date) on 173; Used for staging; Repositioned 19/08/2019; Subcloned on 30/09/2019 onto 137/135/139			Botrylloides sp.	03/07/2019 12:50
S082C003	0	82				Botrylloides sp.	03/22/2019 17:02
S082C004	0	173	Died (28.02.2020) on slide 8; repositioned 21.02.2020; Moved to tank 1 03/10/2019; Repositioned on 28/09/2019			Botrylloides sp.	07/17/2019 18:04
S082C005	0	173	slide 137 dead 14.02.2020; Subcloned on 30/09/2019			Botrylloides sp.	09/30/2019 18:09
S082C006	0	173	slide 139 dead 14.02.2020; Subcloned on 30/09/2019			Botrylloides sp.	09/30/2019 18:11
S082C007	0	173	dead 03/10/2019 slide 135; Subcloned on 30/09/2019			Botrylloides sp.	09/30/2019 18:12
S083C001	0		dead (unknown date)			Botrylloides sp.	08/02/2019 12:08
S084C001	0					Botrylloides sp.	03/04/2019 14:08
S085C001	0					Botrylloides sp.	03/04/2019 14:08
S086C001	0					Botrylloides sp.	03/04/2019 14:08
S087C001	0					Botrylloides sp.	03/04/2019 14:08
S088C001	0		dead (unknown date) on 88; re-positioned on 06/08/2019			Botrylloides sp.	03/04/2019 14:08
S088C002	0	88	slide 62 dead 20.04.20; sub-cloned on 06/08/2019			Botrylloides sp.	08/06/2019 15:36
S088C003	0	88	slide 52 deattached 20.02.2020; subcloned 19.02.20; sub-cloned on 06/08/2019			Botrylloides sp.	08/06/2019 15:37
S088C004	0	52	slide 53 dead 13.04.20; Subcloned 25/10/2019			Botrylloides sp.	10/25/2019 15:24
S088C005	0	52	slide 54 dead 15.04.20; subcloned 12/02/2020; Subcloned 25/10/2019; created on 10/25/2019			Botrylloides sp.	02/12/2020 14:18
S088C006	0	62	slide 33 dead 13.04.20; Subcloned 25/10/2019			Botrylloides sp.	10/25/2019 18:01
S088C007	0	62	slide 36 dead 18.06.20; moved 14/05/2020 from 28; seems not well 14.02.2020			Botrylloides sp.	02/12/2020 13:30
S088C008	0	54	slide 37 dead 17.02.2020; subcloned 12.02.2020			Botrylloides sp.	02/12/2020 14:20
S088C009	0	54	dead 14.02.2020 slide 182; subcloned 12.02.2020			Botrylloides sp.	02/12/2020 14:22
S088C010	0	54	slide 40 dead 10.06.2020; repositioned 18/05/2020; repositioned 15/04/2020; subcloned 12.02.2020			Botrylloides sp.	02/12/2020 14:23
S088C011	0	52	slide 46 dead 13.04.20			Botrylloides sp.	02/19/2020 16:24
S088C012	0	40	slide 34 dead 18.06.20; repositioned 18/05/2020; subcloned 15/04/2020			Botrylloides sp.	05/05/2020 22:09
S088C013	0	40	slide 16 removed 18.09.20 ; subcloned 30/04/2020			Botrylloides sp.	05/05/2020 22:22
S088C014	0	40	slide 13 removed ; repositioned 06.08.20; repositioned 20/05/2020; subcloned 30/04/2020			Botrylloides sp.	05/05/2020 22:23
S088C015	0	40	slide 17 dead 25.06.2020 ; repositioned 20/05/2020; subcloned 30/04/2020			Botrylloides sp.	05/05/2020 22:25
S088C016	0	34	slide 6 dead 25.06.2020; subcloned 30/04/2020			Botrylloides sp.	05/05/2020 22:28
S088C017	0	40	slide 26 dead 10.06.2020; repositioned 20/05/2020; subcloned 11/05/2020			Botrylloides sp.	05/18/2020 16:10
S088C018	0	36	slide 37 dead 18.06.20; subcloned 14/05/2020			Botrylloides sp.	05/18/2020 16:50
S088C019	0	34	slide 61 dead 10.06.2020; subcloned 18/05/2020			Botrylloides sp.	05/20/2020 14:46
S088C020	0	34	slide 62 dead 19.06.20; subcloned 18/05/2020			Botrylloides sp.	05/20/2020 14:47
S088C021	0	13	slide 69 removed 12.02.21; subcloned 20/05/2020			Botrylloides sp.	05/25/2020 15:48
S088C022	0	61	slide 94 dead 19.06.20; subcloned 04.06.2020			Botrylloides sp.	06/05/2020 17:10
S088C023	0	17	97 repositioned onto slide 173 date 18.09.2020; repositioned 06.08.20; repositioned 14.07.20: repositioned onto the same slide 25.06.20; subcloned 04.06.2020			Botrylloides sp.	06/05/2020 17:15
S088C024	0	6	slide 31 dead 17.06.2020; subcloned 10.06.20			Botrylloides sp.	06/10/2020 21:27
S088C025	31	16	subcloned 24.06.20	Small	T2	Botrylloides sp.	06/26/2020 16:18
S088C026	34	16	subcloned 24.06.20	Small	T1	Botrylloides sp.	06/26/2020 16:19
S088C027	0	16	slide 37 dead 21.09.20; repositioned 01.07.20; subcloned 25.06.20			Botrylloides sp.	06/26/2020 16:22
S088C028	0	13	slide 61 removed 25.11.20; subcloned 25.06.20			Botrylloides sp.	06/26/2020 16:30
S088C029	0	16	slide 94 dead 09.09.2020; repositioned 31.07.20; subcloned 30.07.20			Botrylloides sp.	08/13/2020 10:41
S088C030	99	16	subcloned 30.07.20	Small	T4	Botrylloides sp.	08/13/2020 10:41
S088C031	102	16	subcloned 30.07.20	Small	T1	Botrylloides sp.	08/13/2020 10:43
S088C032	0	16	slide 110 removed 12.02.21; subcloned 30.07.20			Botrylloides sp.	08/13/2020 11:09
S088C033	126	97	subcloned 06.08.20	Small	T4	Botrylloides sp.	08/13/2020 11:07
S088C034	117	13	subcloned 06.08.20	Small	T4	Botrylloides sp.	08/13/2020 11:22
S088C035	81	13	subcloned 06.08.20	Small	T1	Botrylloides sp.	08/13/2020 11:23
S088C036	119	13	subcloned 06.08.20	Medium	Q1	Botrylloides sp.	08/13/2020 11:24
S088C037	0	99	slide 149 removed 25.11.20; subcloned 13.0820			Botrylloides sp.	08/13/2020 15:04
S088C038	0	97	slide 173 dead 21.09.20; subcloned 18.09.2020			Botrylloides sp.	09/18/2020 15:14
S088C039	0	99	slide 49 dead 11.12.20; subcloned 21.09.20			Botrylloides sp.	09/21/2020 11:31
S088C040	0	117	slide 70 removed 22.10.20; subcloned 21.09.20			Botrylloides sp.	09/21/2020 11:32
S088C041	0	173	slide 27 removed 11.12.20; subcloned 21.09.20			Botrylloides sp.	10/10/2020 10:03
S088C042	153	31	subcloned 10.10.20	Small	Q1	Botrylloides sp.	10/10/2020 14:39
S088C043	197	153	subcloned 30.10.20	Small	Q1	Botrylloides sp.	10/30/2020 11:54
S088C044	196	119	subclone 04.01.21	Medium	T3	Botrylloides sp.	01/04/2021 11:13
S088C045	214	102	subcloned 18.01.21	Small	T3	Botrylloides sp.	01/19/2021 12:18
S089C001	0					Botrylloides sp.	03/04/2019 14:08
S090C001	0		dead (unknown date)			Botrylloides sp.	08/02/2019 12:09
S091C001	0					Botrylloides sp.	03/04/2019 14:08
S092C001	0		dead (unknown date)			Botrylloides sp.	08/02/2019 12:09
S093C001	0		dead 03/05/19 slide 122			Botryllus sp.	03/04/2019 14:08
S094C001	0					Botrylloides sp.	03/04/2019 14:08
S095C001	0		dead (unknown date)			Botrylloides sp.	08/02/2019 12:09
S096C001	0					Botrylloides sp.	03/04/2019 14:08
S097C001	0					Botrylloides sp.	03/04/2019 14:08
S098C001	0		dead (unknown date) slide 98			Botrylloides sp.	03/04/2019 14:08
S098C002	0	98				Botrylloides sp.	03/04/2019 14:08
S099C001	0					Botrylloides sp.	03/04/2019 14:08
S100C001	0		dead (22/01/2020) on 100; re-positioned 05/07/2019			Botrylloides sp.	03/04/2019 14:08
S100C002	0	100	dead (15/11/19) slide 50; Subcloned 25/10/2019			Botrylloides sp.	10/25/2019 17:58
S101C001	0					Botrylloides sp.	03/04/2019 14:08
S102C001	0		dead 18/05/19 slide 102			Botrylloides sp.	03/04/2019 14:08
S103C001	0		dead 18/05/19 slide 103			Botryllus sp.	03/04/2019 14:08
S104C001	0					Botrylloides sp.	03/04/2019 14:08
S105C001	0					Botrylloides sp.	03/04/2019 14:08
S106C001	0		dead (29/05/2019) slide 106			Botrylloides sp.	03/04/2019 14:08
S107C001	0		dead (unknown date)			Botrylloides sp.	08/02/2019 12:10
S108C001	0		dead (unknown date)			Botrylloides sp.	08/02/2019 12:10
S109C001	0		dead 18/05/19 slide 109			Botrylloides sp.	03/04/2019 14:08
S110C001	0		dead 31/07/19 on 110			Botrylloides sp.	03/04/2019 14:08
S111C001	0					Botrylloides sp.	03/04/2019 14:08
S112C001	0		dead (unknown date) on 112			Botryllus sp.	03/04/2019 14:08
S113C001	0		dead 23/06/2019 slide 113			Botryllus sp.	03/04/2019 14:08
S114C001	0					Botrylloides sp.	03/04/2019 14:08
S115C001	0		dead 29/06/2019 slide 115			Botrylloides sp.	03/04/2019 14:08
S115C002	0	115	dead 03/02/2020 on 167; repositioned 29/01/2020; Repositioned 19/08/2019			Botrylloides sp.	07/01/2019 11:31
S115C003	0	167	dead 30/10/2019 slide 110; subcloned 28/10/2019			Botrylloides sp.	10/28/2019 12:27
S115C004	0	167	dead 11.03.2020 slide 117; Subcloned 28/10/2019			Botrylloides sp.	10/28/2019 12:28
S115C005	0	167	slide 119 dead 19.02.2020; Subcloned 28/10/2019			Botrylloides sp.	10/28/2019 12:29
S115C006	0	117	dead 14/05/2020 on 110; Moved back 25/03/2020; Temporarly moved under the algea hood and exposed to heavy nitrogen 12.03.2020; Subcloned on 05/11/19				11/05/2019 20:47
S115C007	0	167	slide 2 dead 15.04.20; WBR in Vaseline chamber for 24h on 05/03/2020			Botrylloides sp.	01/29/2020 10:33
S115C008	0	2	slide 11 dead 15.04.20;			Botrylloides sp.	03/05/2020 13:56
S115C009	0	2	dead 11.03.2020 slide 8			Botrylloides sp.	03/05/2020 13:57
S116C001	0					Botrylloides sp.	03/04/2019 14:08
S117C001	0		dead (unknown date)			Botrylloides sp.	08/02/2019 12:11
S118C001	0					Botrylloides sp.	03/04/2019 14:08
S119C001	0		dead (unknown date)			Botrylloides sp.	08/02/2019 12:11
S120C001	0		dead 09/08/2019 Slide 44			Botrylloides sp.	03/04/2019 14:08
S121C001	0		dead 29/05/2019 slide 135; WBR (03/04/2019)			Botrylloides sp.	03/04/2019 14:08
S122C001	0		dead (22/01/2020) on 104; Repositioned 19/08/2019			Botrylloides sp.	03/04/2019 14:08
S122C002	0	104	dead (22/01/2020) on 76; Subcloned on 28/10/2019			Botrylloides sp.	10/28/2019 14:05
S123C001	0		dead (unknown date)			Botrylloides sp.	08/02/2019 12:12
S124C001	0		dead 19/08/2019 Slide 97; WBR (03/04/2019)			Botrylloides sp.	03/04/2019 14:08
S125C001	0		used for staging; Repositioned 19/08/2019;Died on 30/09/2019			Botrylloides sp.	03/04/2019 14:08
S126C001	0		dead 18/05/19 slide 154			Botrylloides sp.	03/04/2019 14:08
S127C001	0		dead (unknown date) slide 148			Botrylloides sp.	01/22/2020 18:32
S127C002	0	148	death (07/05/2019) slide 94			Botrylloides sp.	04/11/2019 09:00
S128C001	0		dead 29/05/2019 slide 171			Botrylloides sp.	03/04/2019 14:08
S128C002	0	171	Dead 27/05/2019 slide 12			Botrylloides sp.	04/11/2019 08:50
S129C001	0		dead 18/05/19 slide 35			Botrylloides sp.	03/13/2019 13:55
S130C001	0					Botrylloides sp.	03/13/2019 13:56
S131C000	0		virtual slide 131; Represents slides V and VIII from Villefranche, two subclones of one strain stored there			Botrylloides sp.	03/23/2019 09:46
S131C001	0	131	dead (unknown date) on 175; WBR 30/06/2019			Botrylloides sp.	03/27/2019 09:22
S131C002	0	131	dead 23/06/2019 slide 176			Botrylloides sp.	03/27/2019 09:32
S131C003	0	131	dead 29/05/2019 slide 177			Botrylloides sp.	03/27/2019 09:33
S131C004	0	131	dead 14.02.2020 slide 178 ; subcloned 12.02.2020; Re-positioned 24/10/2019; re-positioned 04/06/2019; re-positioned 05/07/2019; Subcloned 05/08/2019			Botrylloides sp.	03/27/2019 09:39
S131C005	0	131	slide 179 dead 13.04.20; Repositioned on 10/10/2019; re-positioned 05/07/2019			Botrylloides sp.	03/27/2019 09:40
S131C006	0	131	Died 10/03/2020 on plate 180; not well 14.02.2020, repositioned 12/02/2020; repostioned 28/10/2019			Botrylloides sp.	03/27/2019 09:41
S131C007	0	176	dead (22/01/2020) on 153; re-positioned 04/06/2019			Botrylloides sp.	04/28/2019 16:59
S131C008	0	180	dead 20/07/2019 slide 163			Botrylloides sp.	04/28/2019 17:00
S131C009	0	179	dead 29.05.2019 slide 116			Botrylloides sp.	04/28/2019 17:00
S131C010	0	179	dead 20/07/2019 slide 54			Botrylloides sp.	04/28/2019 17:01
S131C011	0	178	dead slide 37; re-positioned 14/06/2019			Botrylloides sp.	04/28/2019 17:01
S131C012	0	180	slide 162 dead 15.04.20; Repositioned on 28/10/2019			Botrylloides sp.	05/03/2019 17:10
S131C013	0	178	dead 31/07/19 on 94; re-positioned 04/06/2019; re-positioned 07/05/2019			Botrylloides sp.	05/03/2019 21:08
S131C014	0	176	dead (unknown date) on 127; Subcloned 07.05.2019			Botrylloides sp.	05/17/2019 14:27
S131C015	0	94	dead 12/02/2020 on 32; Subcloned 07.05.2019; Subcloned 08/05/2019			Botrylloides sp.	05/17/2019 14:29
S131C016	0	94	slide 16 dead 13.04.20; Subcloned 14/06/2019; re-positioned 07/05/2019			Botrylloides sp.	06/17/2019 19:30
S131C017	0	178	dead slide 46 - 14.02.2020; repositioned 28/10/2019			Botrylloides sp.	06/25/2019 18:27
S131C018	0	153	dead 23/03/2020 on 109; temporarly moved under the algea hood 12.03.2020;Re-positioned 24/10/2019			Botrylloides sp.	07/01/2019 11:29
S131C019	0	175	dead (unkown date) on 154; Subcloned 05/08/2019			Botrylloides sp.	07/01/2019 11:30
S131C020	0	180	dead 14.02.2020 slide 172; subcloned 12.02.2020, Subcloned 05/08/2019			Botrylloides sp.	07/01/2019 11:32
S131C021	0	16	dead (unknown date) on 38; subcloned 05/07/2019			Botrylloides sp.	07/06/2019 18:54
S131C022	0	153	Dead (22/01/2020) on 115; Not found in system 05/11			Botrylloides sp.	07/17/2019 17:59
S131C023	0	180	dead 05/12/2019 slide 102			Botrylloides sp.	07/17/2019 18:05
S131C024	0	32	dead (unknown date)			Botrylloides sp.	07/17/2019 18:06
S131C025	0	172	dead 14.02.2020 slide 145 , repositioned 12/02/2020			Botrylloides sp.	08/06/2019 11:53
S131C026	0	154	dead 24/02/2020 on 149; not well 14.02.2020; subcloned 12.02.2020; repositioned 28/10/2019			Botrylloides sp.	08/06/2019 11:54
S131C027	0	178	dead (22/01/2020) on 152			Botrylloides sp.	08/06/2019 11:55
S131C028	0	32	slide 18 dead 13.04.20; Moved back 25/03/2020; exposed to heavy nitrogen; temporarly moved under the algea hood 12.03.2020;			Botrylloides sp.	08/06/2019 11:56
S131C029	0	152	dead (unknown date) on 166; Subcloned on 30/09/2019 - Not found in system 05/11			Botrylloides sp.	09/30/2019 18:07
S131C030	0	152	dead 12/12/2019 slide 24; Repositioned 24/10/2019; Moved to tank 1 03/10/2019; Subcloned on 30/09/2019			Botrylloides sp.	09/30/2019 18:07
S131C031	0	109	dead 23/03/2020 on 69; repositioned 07/02/2020; Subcloned 24/10/2019			Botrylloides sp.	10/24/2019 15:51
S131C032	0	178	dead (22/01/2020) on 159; subcloned 24/10/2019			Botrylloides sp.	10/24/2019 15:54
S131C033	0	115	slide 14 dead 13.04.20; moved back to the system 23/03/2020; temporarly moved under the algea hood 12.03.2020;Subcloned on 24/10/2019			Botrylloides sp.	10/24/2019 17:00
S131C034	0	115	dead 28/10/2019 slide 75; Subcloned on 24/10/2019			Botrylloides sp.	10/24/2019 17:01
S131C035	0	38	dead 08/04/2020 on 17; Subcloned on 24/10/2019			Botrylloides sp.	10/24/2019 17:02
S131C036	0	38	dead (unknown everything) on 65; Subcloned on 24/10/2019			Botrylloides sp.	10/24/2019 17:04
S131C037	0	172	slide 43 sacrificed 06.10.20; moved 14/05/2020 from 43; repositioned 15/04/2020; repositioned 12/02/2020; Subcloned 25/10/2019			Botrylloides sp.	10/25/2019 15:29
S131C038	0	172	dead 28/10/2019 slide 66; Subcloned 25/10/2019			Botrylloides sp.	10/25/2019 15:30
S131C039	0	18	slide 71 dead 13.04.20; subcloned 12.02.2020			Botrylloides sp.	10/25/2019 15:32
S131C040	0	32	slide 153 dead 11.05.2020; subcloned 25/10/2019			Botrylloides sp.	10/28/2019 12:55
S131C041	0	153	slide 23 dead 19.02.2020; subcloned 28/10/2019			Botrylloides sp.	10/28/2019 13:00
S131C042	0	153	slide 128 dead 15.04.20; subcloned 28/10/2019			Botrylloides sp.	10/28/2019 13:00
S131C043	0	153	dead 14.02.2020 slide 124; subcloned 28/10/2019			Botrylloides sp.	10/28/2019 13:01
S131C044	0	145	dead (22/01/2020) on 103; Subcloned on 28/10/2019			Botrylloides sp.	10/28/2019 14:06
S131C045	0	145	dead 11.03.2020 slide 173; 28/10/2019			Botrylloides sp.	10/28/2019 14:08
S131C046	0	178	dead 29/05/2020 slide 74			Botrylloides sp.	10/28/2019 17:02
S131C047	0	162	dead 14.02.2020 slide 32			Botrylloides sp.	02/12/2020 13:58
S131C048	0	65	slide 185 dead 15.04.20; coverslip slide			Botrylloides sp.	02/12/2020 14:29
S131C049	0	128	slide 33 removed 18.09.20;repositioned 06.08.20; slide 31 repositioned on slide 33 04.06.2020			Botrylloides sp.	02/12/2020 14:39
S131C050	101	16	repositioned 06/05/2020; repositioned 15/04/2020; subcloned 14/02/2020	Medium	T1	Botrylloides sp.	02/14/2020 16:55
S131C051	0	179	slide 43 dead 15.04.20; subcloned 19.02.2020			Botrylloides sp.	02/21/2020 14:11
S131C052	0	14	dead 06/05/2020 on 37; Moved back 30/03/2020; Temporarly moved under the algea hood 12.03.2020; subcloned 29/02/2020			Botrylloides sp.	02/29/2020 17:02
S131C053	0	109	dead 06/03/2020 Slide 27 ; subcloned 29/02/2020			Botrylloides sp.	02/29/2020 17:03
S131C054	0	31	slide 11 dead 10.06.2020; subcloned 30/04/2020			Botrylloides sp.	05/05/2020 22:11
S131C055	14	31	subcloned 30/04/2020	Medium	T2	Botrylloides sp.	05/05/2020 22:14
S131C056	10	101	subcloned 30/04/2020	Medium	T2	Botrylloides sp.	05/05/2020 22:12
S131C056	4	31	subcloned 30/04/2020	Medium	T1	Botrylloides sp.	05/05/2020 22:20
S131C057	0	31	slide 5 dead 10.06.2020; subcloned 30/04/2020			Botrylloides sp.	05/05/2020 22:24
S131C058	0	65	slide 18 sacrificed 05.10.20; repositioned 18/05/2020; subcloned 30/04/2020			Botrylloides sp.	05/05/2020 22:29
S131C059	0	65	slide 55 dead 19.06.20; moved 14/05/2020 from 19; subcloned 30/04/2020			Botrylloides sp.	05/05/2020 22:30
S131C060	45	31	moved 14/05/2020 from 35; subcloned 15/04/2020	Medium	T2	Botrylloides sp.	05/05/2020 22:33
S131C061	54	31	moved 14/05/2020 from 52; subcloned 15/04/2020	Medium	T2	Botrylloides sp.	05/05/2020 22:36
S131C062	2	31	repositioned 07.08.20; subcloned 20/04/2020	Medium	T4	Botrylloides sp.	05/05/2020 22:42
S131C063	15	31	subclone 11/05/2020	Medium	T2	Botrylloides sp.	05/18/2020 16:05
S131C064	0	45	slide 46 sacrificed 05.10.20: subcloned 14/05/2020			Botrylloides sp.	05/18/2020 16:52
S131C065	47	45	subcloned 14/05/2020	Small	T1	Botrylloides sp.	05/18/2020 16:53
S131C066	60	101		Medium	T1	Botrylloides sp.	05/18/2020 16:55
S131C067	0	14	slide 25 dead 20.11.2020	Medium	T1	Botrylloides sp.	05/18/2020 16:56
S131C068	0	18	slide 30 sacrificed 06.10.20; repositioned 20/05/2020			Botrylloides sp.	05/18/2020 16:57
S131C069	63	31	subcloned 18/05/2020	Medium	T2	Botrylloides sp.	05/20/2020 14:48
S131C070	0	11	slide 64 removed 03.02.21; subcloned 18/05/2020			Botrylloides sp.	05/20/2020 14:50
S131C071	66	11	subcloned 18/05/2020	Medium	T3	Botrylloides sp.	05/20/2020 14:51
S131C072	0	43	slide 89 dead 19.06.20; subcloned 20/05/2020			Botrylloides sp.	05/25/2020 15:47
S131C073	0	5	slide 70 removed 18.09.20; repositioned 06.08.20; subcloned 20/05/2020			Botrylloides sp.	05/25/2020 15:50
S131C074	0	2	Slide 80 taken for fixation 05/10/2020, subcloned 20/05/2020	Small	Other	Botrylloides sp.	05/25/2020 15:52
S131C075	71	2	subcloned 20/05/2020	Medium	T2	Botrylloides sp.	05/25/2020 15:53
S131C076	0	2	slide 72 dead 01.07.20; subcloned 20/05/2020			Botrylloides sp.	05/25/2020 15:54
S131C077	73	4	subcloned 20/05/2020	Medium	T2	Botrylloides sp.	05/25/2020 15:54
S131C078	0	55	slide 87 taken for fixation 09.09.20;subcloned 10.06.20			Botrylloides sp.	06/10/2020 21:19
S131C079	0	55	slide 88 taken for fixation 09.09.20; subcloned 10.06.20			Botrylloides sp.	06/10/2020 21:20
S131C080	0	10	slide 98 dead 26.08.20; repositioned onto the same slide 24.06.20; subcloned 10.06.20			Botrylloides sp.	06/10/2020 21:26
S131C081	0	2	slide 102 deattached /lost 18.06.20; subcloned 17.06.2020			Botrylloides sp.	06/17/2020 16:51
S131C082	0	2	slide 103 taken for fixation 21.09.20;repositioned 07.08.20; subcloned 17.06.2020			Botrylloides sp.	06/17/2020 16:52
S131C083	0	2	slide 107 dead 03.08.20; repositioned 22/07/2020; subcloned 17.06.2020			Botrylloides sp.	06/17/2020 16:52
S131C084	112	2	subcloned 17.06.2020	Small	T3	Botrylloides sp.	06/17/2020 16:53
S131C085	0	2	slide 113 sacrificed 05.10.20; subcloned 17.06.2020			Botrylloides sp.	06/17/2020 16:54
S131C086	0	70	slide 104 taken for fixation 09.09.20; repositioned 07.08.20; subcloned 17.06.2020			Botrylloides sp.	06/17/2020 16:55
S131C087	105	14	subcloned 17.06.2020	Small	T2	Botrylloides sp.	06/17/2020 16:57
S131C088	0	18	slide 106 removed 04.01.21; subcloned 17.06.2020			Botrylloides sp.	06/17/2020 16:58
S131C089	108	15	subcloned 17.06.2020	Small	T3	Botrylloides sp.	06/17/2020 16:59
S131C090	109	15	subcloned 17.06.2020	Small	T4	Botrylloides sp.	06/17/2020 17:02
S131C091	44	54	subcloned 18.06.20	Small	T2	Botrylloides sp.	06/18/2020 15:22
S131C092	0	47	slide 48 dead 09.09.2020; repositioned 31.07.20; subcloned 18.06.20			Botrylloides sp.	06/18/2020 15:23
S131C093	20	18	repositioned on the same slide 24.06.20; subcloned 18.06.20	Medium	Q1	Botrylloides sp.	06/18/2020 15:27
S131C094	29	45	subcloned 18.06.20	Small	T2	Botrylloides sp.	06/18/2020 15:49
S131C095	0	47	slide 49 removed 18.09.20; subcloned 18.06.20			Botrylloides sp.	06/18/2020 15:51
S131C096	0	10	slide 191 removed 09.11.20; subcloned 24.06.20			Botrylloides sp.	06/26/2020 16:10
S131C097	0	10	slide 192 removed 09.11.20; subcloned 24.06.20			Botrylloides sp.	06/26/2020 16:11
S131C098	0	10	slide 193 dead 01.07.20; subcloned 24.06.20			Botrylloides sp.	06/26/2020 16:12
S131C099	0	10	slide 194 removed 09.11.20; subcloned 24.06.20			Botrylloides sp.	06/26/2020 16:13
S131C100	0	10	slide 195 removed 09.11.20; subcloned 24.06.20			Botrylloides sp.	06/26/2020 16:14
S131C101	0	10	slide 196 removed 09.11.20; subcloned 24.06.20			Botrylloides sp.	06/26/2020 16:14
S131C102	36	63	subcloned 24.06.20	Small	T1	Botrylloides sp.	06/26/2020 16:17
S131C103	39	18	subcloned 25.06.20	Small	T4	Botrylloides sp.	06/26/2020 16:22
S131C104	0	15	slide 38 taken for fixation 09.09.20;subcloned			Botrylloides sp.	06/26/2020 16:23
S131C105	0	106	slide 40 taken for fixation 21.09.20; subcloned 25.06.20 (106+105)			Botrylloides sp.	06/26/2020 16:24
S131C106	55	80	subcloned 25.06.20	Small	T3	Botrylloides sp.	06/26/2020 16:25
S131C107	0	2	slide 56 taken for fixation 09.09.20; subcloned 25.06.20			Botrylloides sp.	06/26/2020 16:26
S131C108	52	70	subcloned 25.06.20	Small	T3	Botrylloides sp.	06/26/2020 16:27
S131C109	0	101	slide 17 dead 04.09.20; subcloned 25.06.20			Botrylloides sp.	06/26/2020 16:31
S131C110	0	38	slide 193 removed 09.11.20; subcloned 01.07.20			Botrylloides sp.	07/01/2020 15:25
S131C111	6	10	subcloned 14.07.20	Small	Q1	Botrylloides sp.	07/14/2020 14:09
S131C112	0	10	slide 8 taken for fixation 09.09.20;subcloned 14.07.20			Botrylloides sp.	07/14/2020 14:10
S131C113	0	47	slide 19 sacrificed 05.10.20; subcloned 14.07.20			Botrylloides sp.	07/14/2020 14:11
S131C114	0	47	slide 28 removed 12.02.21; subcloned 14.07.20			Botrylloides sp.	07/14/2020 14:11
S131C115	0	47	slide 41 taken for fixation 09.09.20; subcloned 14.07.20			Botrylloides sp.	07/14/2020 14:12
S131C116	42	70	subcloned 14.07.20	Small	T2	Botrylloides sp.	07/14/2020 14:14
S131C117	57	54	subcloned 14.07.20	Small	T4	Botrylloides sp.	07/14/2020 14:14
S131C118	0	28	slide 92 dead 03.08.20; subcloned 22/07/2020			Botrylloides sp.	07/30/2020 11:29
S131C119	0	28	slide 90 dead 03.08.20; subcloned 22/07/2020			Botrylloides sp.	07/30/2020 11:29
S131C120	116	10	subcloned 22/07/2020	Medium	T1	Botrylloides sp.	07/30/2020 11:30
S131C121	0	10	slide 134 removed 25.11.20; slide 114 moved to slide 134 03.08.20;subcloned 22/07/2020			Botrylloides sp.	07/30/2020 11:31
S131C122	115	10	subcloned 22/07/2020	Medium	T3	Botrylloides sp.	07/30/2020 11:32
S131C123	0	10	slide 118 taken for fixation 09.09.20; subcloned 22/07/2020			Botrylloides sp.	07/30/2020 11:33
S131C124	120	39	subcloned 22/07/2020	Medium	T1	Botrylloides sp.	07/30/2020 11:33
S131C125	124	39	subcloned 22/07/2020	Medium	Q1	Botrylloides sp.	07/30/2020 11:34
S131C126	0	64	slide 96 moved to slide 33 on the 21.09.20; repositioned 30.07.20; subcloned 22/07/2020			Botrylloides sp.	07/30/2020 11:34
S131C127	0	6	slide 95 dead 11.01.21; subcloned 22/07/2020			Botrylloides sp.	07/30/2020 11:35
S131C128	0	6	slide 100 removed 18.09.20; subcloned 22/07/2020			Botrylloides sp.	07/30/2020 11:36
S131C129	93	107	subcloned 22/07/2020	Medium	T4	Botrylloides sp.	07/30/2020 11:38
S131C130	0	107	slide 68 removed 25.11.20; subcloned 22/07/2020			Botrylloides sp.	07/30/2020 11:45
S131C131	72	107	subcloned 22/07/2020	Medium	Q1	Botrylloides sp.	07/30/2020 11:46
S131C132	83	107	repositioned 30.07.20, subcloned 22/07/2020	Medium	T1	Botrylloides sp.	07/30/2020 11:47
S131C133	86	107	subcloned 22/07/2020	Medium	T3	Botrylloides sp.	07/30/2020 11:47
S131C134	0	107	slide 89 removed 12.02.21; subcloned 22/07/2020			Botrylloides sp.	07/30/2020 11:48
S131C135	123	105	subcloned 22/07/2020	Medium	T3	Botrylloides sp.	07/30/2020 11:49
S131C136	122	105	subcloned 22/07/2020	Medium	T2	Botrylloides sp.	07/30/2020 11:50
S131C137	121	105	subcloned 22/07/2020	Medium	T1	Botrylloides sp.	07/30/2020 11:50
S131C138	0	49	Slide 125 taken for fixation 06/10/2020,subcloned 31.07.20	Small	Other	Botrylloides sp.	08/13/2020 10:54
S131C139	0	33	slide 127 histology 11.01.21; subcloned 06.08.20			Botrylloides sp.	08/13/2020 10:57
S131C140	131	70	subcloned 06.08.20	Small	T4	Botrylloides sp.	08/13/2020 11:11
S131C141	0	2	slide 132 removed 25.11.20; subcloned 07.08.20			Botrylloides sp.	08/13/2020 11:29
S131C142	0	104	Slide 133 taken for fixation 06/10/2020,subcloned 07.08.20	Small	Other	Botrylloides sp.	08/13/2020 11:30
S131C143	140	103	subcloned 07.08.20	Small	T4	Botrylloides sp.	08/13/2020 11:33
S131C144	142	125	subcloned 13.08.20	Small	T4	Botrylloides sp.	08/13/2020 15:06
S131C145	0	123	dead on 27.11.2020 slide 147; subcloned 13.08.20	Small	T1	Botrylloides sp.	08/13/2020 15:07
S131C146	0	2	slide 141 removed 13.11.20; subcloned 19.08.20			Botrylloides sp.	08/19/2020 14:41
S131C147	143	132	subcloned 19.08.20	Small	T2	Botrylloides sp.	08/19/2020 14:43
S131C148	0	103	slide 150 dead 18.09.20; subcloned 19.08.20			Botrylloides sp.	08/19/2020 14:54
S131C149	90	47	subcloned 26.08.20	Small	T3	Botrylloides sp.	08/26/2020 13:13
S131C150	92	30	subcloned 26.08.20	Small	T3	Botrylloides sp.	08/26/2020 13:14
S131C151	0	66	slide 107 taken for fixation 21.09.20; subcloned 26.08.20			Botrylloides sp.	08/26/2020 13:15
S131C152		54	slide 137 dead 21.09.20; subcloned 26.08.20			Botrylloides sp.	08/26/2020 13:17
S131C153	0	46	slide 139 dead 18.09.20; subcloned 26.08.20			Botrylloides sp.	08/26/2020 13:18
S131C154	0	55	slide 152 taken for fixation 21.09.20;subcloned 26.08.20			Botrylloides sp.	08/26/2020 13:19
S131C155	0	112	dead (unknown date) on 153;slide 153 moved to slide 13 on the 21.09.20;subcloned 26.08.20			Botrylloides sp.	08/26/2020 13:19
S131C156	151	108	subcloned 26.08.20	Small	T4	Botrylloides sp.	08/26/2020 13:20
S131C157	0	45	slide 98 dead 02.09.20; sucloned 31.08.20			Botrylloides sp.	08/31/2020 11:03
S131C158	0	4	slide 111 dead 21.09.20; subcloned 18.09.20			Botrylloides sp.	09/19/2020 16:23
S131C159	159	30	subcloned 18.09.20	Small	Q1	Botrylloides sp.	09/19/2020 16:24
S131C160	0	153	slide 178 dead 06.01.21; subcloned 18.09.20			Botrylloides sp.	09/19/2020 16:26
S131C161	0	125	slide 160 removed 04.12.2020; subcloned 18.09.20			Botrylloides sp.	09/19/2020 16:27
S131C162	0	96	slide 33 empty 28.09.20; subcloned 21.09.20			Botrylloides sp.	09/21/2020 11:12
S131C163	0	153	dead (22.01.21) on slide 13; subcloned 21.09.20			Botrylloides sp.	09/21/2020 11:18
S131C164	91	107	subcloned 21.09.20	Small	T3	Botrylloides sp.	09/28/2020 09:34
S131C165	0	40	Slide 100 taken for fixation 05/10/2020,subcloned 21.09.20	Small	Other	Botrylloides sp.	09/28/2020 09:37
S131C166	37	103	subcloned 21.09.20	Small	T3	Botrylloides sp.	09/28/2020 09:39
S131C167	76	152	subcloned 21.09.20	Small	T3	Botrylloides sp.	09/28/2020 09:43
S131C168	139	133	subcloned 05.10.20	Small	T3	Botrylloides sp.	10/05/2020 21:22
S131C169	0	133	dead 6.10.2020, subcloned 05.10.20	Small	Other	Botrylloides sp.	10/05/2020 21:23
S131C170	137	125	subcloned 05.10.20	Small	T4	Botrylloides sp.	10/05/2020 21:24
S131C171	86	141	subcloned from slide 141 and 121	Small	T1	Botrylloides sp.	10/06/2020 16:30
S131C172	169	120	subcloned from slides 120, 64 and 95	Small	T4	Botrylloides sp.	10/06/2020 16:32
S131C173	0	46	slide 33 dead 13.01.21; subcloned 05.10.20			Botrylloides sp.	10/07/2020 21:24
S131C174	111	19	subcloned 05.10.20	Small	T2	Botrylloides sp.	10/07/2020 21:25
S131C175	94	18	subcloned 05.10.20	Small	T4	Botrylloides sp.	10/07/2020 21:26
S131C176	96	113	subcloned 05.10.20	Small	T4	Botrylloides sp.	10/07/2020 21:27
S131C177	143	43	subcloned 06.10.20	Small	T4	Botrylloides sp.	10/07/2020 21:28
S131C178	0	30	dead 07.12.2020 slide 150; given to Nathalie for her aquarium; subcloned 06.10.20			Botrylloides sp.	10/07/2020 21:29
S131C179	19	63	subcloned 10.10.20	Small	T3	Botrylloides sp.	10/10/2020 14:26
S131C180	0	2	dead (22/01/21) on slide 46; subcloned 10.10.20			Botrylloides sp.	10/10/2020 14:27
S131C181	0	15	dead (22/01/21) on slide 18; subcloned 10.10.20			Botrylloides sp.	10/10/2020 14:30
S131C182	40	14	subcloned 10.10.20	Small	T4	Botrylloides sp.	10/10/2020 14:31
S131C183	0	132	sacrificed for fixation on 158 05/01/21;subcloned 10.10.20			Botrylloides sp.	10/10/2020 14:34
S131C184	161	140	subcloned 12.10.20	Small	T2	Botrylloides sp.	10/12/2020 10:40
S131C185	162	57	subcloned 12.10.20	Small	T1	Botrylloides sp.	10/12/2020 10:40
S131C186	164	127	subcloned 12.10.20	Small	T3	Botrylloides sp.	10/12/2020 10:41
S131C187	165	131	subcloned 12.10.20	Small	T2	Botrylloides sp.	10/12/2020 10:43
S131C188	179	55	subcloned 29.10.20	Small	T4	Botrylloides sp.	10/29/2020 15:26
S131C189	180	55	subcloned 29.10.20	Small	T2	Botrylloides sp.	10/29/2020 15:26
S131C190	0	112	slide 174 removed 10.02.21; subcloned 29.10.20			Botrylloides sp.	10/29/2020 15:27
S131C191	177	112	subcloned 29.10.20	Small	T3	Botrylloides sp.	10/29/2020 15:28
S131C192	176	143	subcloned 29.10.20	Small	T3	Botrylloides sp.	10/29/2020 15:30
S131C193	166	109	subcloned 29.10.20	Small	T3	Botrylloides sp.	10/29/2020 15:31
S131C194	167	109	subcloned 29.10.20	Small	T4	Botrylloides sp.	10/29/2020 15:31
S131C195	168	109	subcloned 29.10.20	Small	T1	Botrylloides sp.	10/29/2020 15:32
S131C196	98	10	subcloned 29.10.20	Small	T4	Botrylloides sp.	10/29/2020 15:33
S131C197	175	25	subcloned 29.10.20	Small	T2	Botrylloides sp.	10/29/2020 15:33
S131C198	198	194	subcloned 09.11.20	Small	Q2	Botrylloides sp.	11/09/2020 10:19
S131C199	199	192	subcloned 09.11.20	Small	T3	Botrylloides sp.	11/09/2020 10:21
S131C200	200	192	subcloned 09.11.20	Small	Q2	Botrylloides sp.	11/09/2020 10:22
S131C201	24	25	subcloned 17.11.20		T3	Botrylloides sp.	11/17/2020 21:58
S131C202	0	147	dead 29.01.21 on slide 25; subcloned 24.11.2020			Botrylloides sp.	11/24/2020 15:58
S131C203	0	109	slide 154 dead 06.01.21; subcloned 24.11.2020			Botrylloides sp.	11/24/2020 15:59
S131C204	0	2	dead 29.01.21 from slide 141; subcloned 24.11.2020			Botrylloides sp.	11/24/2020 16:00
S131C205	77	106	subcloned 25.11.20	Small	T3	Botrylloides sp.	11/25/2020 11:10
S131C206	3	46	subcloned 25.11.20	Small	T4	Botrylloides sp.	11/25/2020 11:11
S131C207	0	18	slide 68 dead 06.01.21; subcloned 25.11.20			Botrylloides sp.	11/25/2020 11:12
S131C208	0	140	slide 134 removed 12.02.21; subcloned 25.11.20			Botrylloides sp.	11/25/2020 11:12
S131C209	0	93	dead (22/01/21) on slide 149; subcloned 25.11.20			Botrylloides sp.	11/25/2020 11:13
S131C210	138	57	subcloned 25.11.20	Small	Q1	Botrylloides sp.	11/25/2020 11:14
S131C211	0	54	slide 147 removed 09.12.20; 30.11.2020			Botrylloides sp.	11/30/2020 10:48
S131C212	145	54	30.11.2020	Large	T2	Botrylloides sp.	11/30/2020 10:49
S131C213	0	139	dead 29.01.21 from slide 130			Botrylloides sp.	11/30/2020 14:06
S131C214	201	120	subcloned 07.12.20	Small	T1	Botrylloides sp.	12/09/2020 10:21
S131C215	202	120	subcloned 07.12.20	Small	T1	Botrylloides sp.	12/09/2020 10:22
S131C216	160	39	subcloned 09/12/2020	Medium	T4	Botrylloides sp.	12/14/2020 11:33
S131C217	0	2	dead 29.01.21 on slide 49			Botrylloides sp.	12/14/2020 11:35
S131C218	0	160	slide 74 removed 04.01.21; subcloned 14.12.20			Botrylloides sp.	12/14/2020 11:38
S131C219	0	141	slide 97 removed 03.02.21; subcloned 14.12.20			Botrylloides sp.	12/14/2020 11:39
S131C220	0	142	slide 147 removed 03.02.21			Botrylloides sp.	12/14/2020 12:09
S131C221	0	109	slide 187 removed 03.02.21			Botrylloides sp.	12/14/2020 16:54
S131C222	170	6	subclone 04.01.21	Medium	Q1	Botrylloides sp.	01/04/2021 11:07
S131C223	152	72	subclone 04.01.21	Medium	Q2	Botrylloides sp.	01/04/2021 11:08
S131C224	74	72	subclone 04.01.21	Medium	T2	Botrylloides sp.	01/04/2021 11:08
S131C225	0	124	slide 192 removed 12.02.21; subclone 04.01.21			Botrylloides sp.	01/04/2021 11:15
S131C226	193	20	subclone 04.01.21	Medium	T2	Botrylloides sp.	01/04/2021 11:16
S131C227	0	28	slide 58 removed 06.01.21; subclone 04.01.21			Botrylloides sp.	01/04/2021 11:18
S131C228	204	162	subcloned 07.01.21	Small	T1	Botrylloides sp.	01/08/2021 09:14
S131C229	203	120	subcloned 08.01.21	Small	T1	Botrylloides sp.	01/08/2021 09:16
S131C230	0	140	slide 215 removed 01.02.21; subcloned 08.01.21			Botrylloides sp.	01/08/2021 14:56
S131C231	0	140	slide 211 removed 01.02.21; subcloned 08.01.21			Botrylloides sp.	01/08/2021 14:56
S131C232	0	140	slide 212 removed 01.02.21; subcloned 08.01.21			Botrylloides sp.	01/08/2021 14:57
S131C233	0	140	slide 213 removed 01.02.21; subcloned 08.01.21			Botrylloides sp.	01/08/2021 14:57
S131C234	7	44	subcloned 11.01.21	Medium	Q1	Botrylloides sp.	01/13/2021 09:58
S131C235	68	15	subcloned 11.01.21	Medium	Q1	Botrylloides sp.	01/13/2021 10:01
S131C236	154	105	subcloned 11.01.21	Medium	T4	Botrylloides sp.	01/13/2021 10:06
S131C237	206	111	subcloned 11.01.21	Medium	T4	Botrylloides sp.	01/13/2021 10:07
S131C238	178	4	subcloned 11.01.21	Medium	Q2	Botrylloides sp.	01/13/2021 10:10
S131C239	158	140	subcloned 13.01.21	Medium	T3	Botrylloides sp.	01/18/2021 16:58
S131C240	0	4	dead (22/01/21) on slide 33; subcloned 18.01.21			Botrylloides sp.	01/18/2021 17:00
S131C241	0	116	dead (22/01/2021) on 181; subcloned 18.01.21			Botrylloides sp.	01/18/2021 17:01
S131C242	208	161	subcloned 18.01.21	Medium	T1	Botrylloides sp.	01/18/2021 17:13
S131C243	207	122	subcloned 18.01.21	Medium	T1	Botrylloides sp.	01/18/2021 17:14
S131C244	218	101	subcloned 18.01.21	Small	Q2	Botrylloides sp.	01/19/2021 12:16
S131C245	13	60	subcloned 27.01.21	Medium	Q1	Botrylloides sp.	01/29/2021 16:13
S131C246	46	4	subcloned 27.01.21	Medium	Q1	Botrylloides sp.	01/29/2021 16:14
S131C247	215	91	subcloned 01.02.21	Small	T3	Botrylloides sp.	02/03/2021 08:56
S131C248	0	91	slide 213 removed 10.02.21; subcloned 01.02.21			Botrylloides sp.	02/03/2021 08:56
S131C249	211	91	subcloned 01.02.21	Small	T3	Botrylloides sp.	02/03/2021 15:47
S131C250	18	105	subcloned 08.02.21	Large	Q2	Botrylloides sp.	02/08/2021 14:58
S131C251	174	52	subcloned	Small	T3	Botrylloides sp.	02/12/2021 13:16
S131C252	213	37	subcloned 10.02.21	Small	T3	Botrylloides sp.	02/12/2021 13:18
S131C253	185	52	subcloned 10.02.21	Small	T3	Botrylloides sp.	02/12/2021 13:19
S131C254	195	37	subcloned 10.02.21	Small	T3	Botrylloides sp.	02/12/2021 13:20
S131C255	212	96	subcloned 10.02.21	Small	T3	Botrylloides sp.	02/12/2021 13:21
S131C256	156	96	subcloned 10.02.21	Small	T3	Botrylloides sp.	02/12/2021 13:22
S131C257	171	96	subcloned 10.02.21	Small	T3	Botrylloides sp.	02/12/2021 13:23
S131C258	97	168	subcloned 12.02.21	Small	T1	Botrylloides sp.	02/12/2021 13:25
S131C259	32	168	subcloned 12.02.21	Small	T2	Botrylloides sp.	02/12/2021 13:26
S131C260	25	168	subcloned	Small	T3	Botrylloides sp.	02/12/2021 13:26
S131C261	50	168	subcloned 12.02.21	Small	T4	Botrylloides sp.	02/12/2021 13:27
S131C262	48	174	subcloned 12.02.21	Small	T1	Botrylloides sp.	02/12/2021 13:30
S131C263	110	174	subcloned 12.02.21	Small	T2	Botrylloides sp.	02/12/2021 13:31
S131C264	106	174	subcloned 12.02.21	Small	T4	Botrylloides sp.	02/12/2021 13:31
S131C265	22	174	subcloned 12.02.21	Small	T3	Botrylloides sp.	02/12/2021 13:38
S131C266	23	142		Medium	Q1	Botrylloides sp.	02/12/2021 18:04
S131C267	69	109		Small	Q1	Botrylloides sp.	02/12/2021 18:04
S132C001	0		dead (22/01/2020) on 181; Originates from slide XXX (VILLEFRANCHE)			Botryllus sp.	03/27/2019 09:41
S132C002	0	181	dead slide 37			Botryllus sp.	05/03/2019 17:12
S133C001	0		dead (unknown date)			Botrylloides sp.	08/02/2019 12:22
S134C001	0		Dead 28/06/2019 slide 126; WBR (03/03/2019)			Botrylloides sp.	04/01/2019 17:46
S135C001	0		dead 09/08/2019 Slide 165			Botrylloides sp.	04/03/2019 21:50
S135C002	0	165	dead 29/05/19 slide 166			Botrylloides sp.	05/03/2019 17:17
S135C003	0	166	dead (unknown date) slide 55; Subcloned 17.05.2019; Subcloned 05/08/2019			Botrylloides sp.	05/17/2019 17:14
S135C004	0	55	dead 06/12/2019 slide 52			Botrylloides sp.	08/06/2019 11:59
S136C001	0		dead 20/07/2019 slide 93; re-positioned 14/06/2019			Botrylloides sp.	04/28/2019 17:03
S136C002	0	93	dead 05/07/2019 on slide 45; re-positioned 04/06/2019; re-positioned 05/07/2019			Botrylloides sp.	04/28/2019 17:04
S136C003	0	93	dead 08/08/2019 Slide 116; subcloned 04/06/2019			Botrylloides sp.	06/06/2019 15:50
S136C004	0	93	dead 24/02/2020 on 175; Subcloned 05/07/2019			Botrylloides sp.	07/06/2019 18:55
S137C001	0		dead 03/10/2019 slide 81; re-positioned 04/06/2019			Botrylloides sp.	05/12/2019 21:09
S138C001	0		dead 06/12/2019 slide 95; Not found in system 05/11			Botrylloides sp.	05/12/2019 21:10
S139C001	0		dead 20/07/2019 slide 31; re-positioned 04/06/2019			Botrylloides sp.	05/12/2019 21:12
S140C001	0		dead 09/09/2019 Slide 20; re-positioned 04/06/2019; Repositioned on 20/08/2019			Botrylloides sp.	06/06/2019 16:25
S141C001	0		slide 53 dead 24.06.2020 ; moved 14/05/2020 from 125; repositioned 20/04/2020; subcloned 17.02.2020; Repositioned 19/08/2019			Botrylloides sp.	06/14/2019 12:59
S141C002	0	125	slide 111 dead 04.09.20; repositioned 15/04/2020; subcloned 24/10/2019			Botrylloides sp.	10/24/2019 16:02
S141C003	0	125	slide 44 dead 04.06.2020; repositioned 20/04/20202; Subcloned 24/10/2019			Botrylloides sp.	10/24/2019 16:03
S141C004	0	125	dead 14/05/2020 on 165; Moved back 30/03/2020; Temporarly moved under the algea hood and exposed to heavy nitrogen 12.03.2020; subcloned 14.02.2020; Subcloned 24/10/2019			Botrylloides sp.	10/24/2019 16:03
S141C005	0	125	slide 121 dead 20.04.20 ; subcloned 24/10/2019			Botrylloides sp.	10/24/2019 16:04
S141C006	0	165	slide 22 dead 27.04.20; subcloned 14.02.2020			Botrylloides sp.	02/14/2020 16:33
S141C007	0	165	slide 36 dead 17.02.2020; subcloned 14.02.2020			Botrylloides sp.	02/14/2020 16:34
S141C008	0	125	dead 12.03.2020 slide 32; subcloned 17.02.2020			Botrylloides sp.	02/17/2020 11:20
S141C009	0	121	dead 12.03.2020 slide 42; subcloned 19.02.2020			Botrylloides sp.	02/19/2020 15:59
S141C010	0	111	slide 39 dead 18.06.20; moved 14/05/2020 from 29; subcloned 15/04/2020			Botrylloides sp.	05/05/2020 22:34
S141C011	0	44	slide 50 removed 03.02.21; moved 14/05/2020 from 42; subcloned 15/04/2020			Botrylloides sp.	05/05/2020 22:37
S141C012	0	125	slide 56 dead 19.06.20; moved 14/05/2020 from 48; subcloned 15/04/2020			Botrylloides sp.	05/05/2020 22:39
S141C013	0	39	slide 41 dead 25.06.2020; subcloned 14/05/2020			Botrylloides sp.	05/18/2020 16:51
S141C014	67	111	subcloned 18/05/2020	Medium	T1	Botrylloides sp.	05/20/2020 14:49
S141C015	0	56	slide 96 dead 14.07.20; subcloned 04.06.2020			Botrylloides sp.	06/05/2020 17:12
S141C016	0	56	slide 81 dead 30.07.20; subcloned 10.06.20			Botrylloides sp.	06/10/2020 21:22
S141C017	0	53	slide 90 dead 24.06.20; subcloned 10.06.20			Botrylloides sp.	06/10/2020 21:24
S142C001	0		dead 05/07/2019 (slide 72); Created on 29/06/2019			Botrylloides sp.	07/01/2019 11:41
S143C001	XV		Strain BU subcloned from Villefranche (12/07/2019)	Large	T4	Botryllus sp.	07/30/2019 12:13
S143C002	0	XV	dead 12/12/2019 slide 42; Sub-cloned 30/07/2019; moved to quarantine on 04/06/2019			Botryllus sp.	08/01/2019 13:54
S143C003	0	XV	dead 12/12/2019 slide 29; Sub-cloned 30/07/2019; moved to quarantine on 04/06/2019			Botryllus sp.	08/01/2019 13:55
S143C004	0	XV	dead 12/12/2019 slide 78; Sub-cloned 30/07/2019; moved to quarantine on 04/06/2019			Botryllus sp.	08/01/2019 13:56
S143C005	0	29	Dead 10/10/2019 slide 132; Subcloned 09/10/2019			Botryllus sp.	10/10/2019 10:37
S143C006	0	XV	slide 7 dead 11.01.21; subcloned 15/04/2020			Botryllus sp.	05/05/2020 22:46
S143C007	0	XV	slide pII dead 30.07.20 ; 04.06.20			Botryllus sp.	07/01/2020 16:38
S143C008	82	XV	04.06.20	Small	T1	Botryllus sp.	07/01/2020 16:39
S144C000	0		slide 24 dead 13.11.20; Moved from DDI on 04/06/2020; Spawned intensively 09/2019; Brought back from Villefranche, strain DD			Botryllus sp.	01/23/2020 10:59
S144C001	0	24	slide I dead 13.08.20			Botryllus sp.	07/30/2019 12:15
S144C002	III	I	Strain DD from VIllefranche (12/07/2019)	Medium	T1	Botryllus sp.	07/30/2019 12:15
S144C003	0	I	dead (22/01/2020) on 113; Sub-cloned 30/07/2019			Botryllus sp.	08/01/2019 13:59
S144C004	0	I	Sub-cloned 30/07/2019			Botryllus sp.	08/01/2019 13:59
S144C005	0	III	dead (22/01/2020) on 45; Sub-cloned 30/07/2019			Botryllus sp.	08/01/2019 14:00
S144C006	0	III	dead (22/01/2020) on 174; Sub-cloned 30/07/2019			Botryllus sp.	08/01/2019 14:00
S144C007	0	III	dead 10/10/2019 slide 28; Sub-cloned 30/07/2019			Botryllus sp.	08/01/2019 14:01
S144C008	0	III	dead (22/01/2020) on DDIII; brought back from Villefranche, carry strain DD			Botryllus sp.	01/23/2020 11:01
S144C009	0	I	slide 51 not found 12.10.20; subcloned on 04/06/2020			Botryllus sp.	06/11/2020 15:34
S145C001	0		dead 06/12/2019 slide II; sub-cloned from strain DV from VIllefranche (02/06/2019)			Botryllus sp.	07/30/2019 12:17
S145C002	0	II	Dead 08/11/2019 slide 127; Sub-cloned 30/07/2019			Botryllus sp.	08/01/2019 13:56
S145C003	0	II	dead 12/12/2019 slide 168; Sub-cloned 30/07/2019; moved to quarantine on 04/06/2019			Botryllus sp.	08/01/2019 13:57
S145C004	0	II	dead 12/08/2019 slide 21; Sub-cloned 30/07/2019			Botryllus sp.	08/01/2019 13:58
S146C001	0		dead (22/01/2020) on 155; re-positioned 24/10/2019			Botrylloides sp.	08/02/2019 14:27
S147C001	0		Died (30/09/2019) on 24; created on 21/06/2019; Repositioned on 30/08/2019; Wrongly labeled S141 initially			Botrylloides sp.	06/23/2019 15:34
S148C001	0		Lost on 25/10/2019			Botrylloides sp.	08/02/2019 14:28
S149C001	0		dead (22/01/2020) on 161			Botrylloides sp.	08/02/2019 14:27
S150C001	0		Dead (28/09/2019) on 72; Repositioned on 20/08/2019			Botrylloides sp.	08/02/2019 14:29
S150C002	0	72	dead 11.03.2020 slide 9; Subcloned 30/08/2019 / Repositioned on 28/09/2019			Botrylloides sp.	08/30/2019 15:43
S151C001	0		Coverslip slide			Botrylloides sp.	06/18/2019 15:54
S152C001	0		dead 12/08/2019 Slide 21			Botryllus sp.	08/12/2019 16:07
S153C001	0		Plate with unknown Botrylloides; Died on unknown date			Botrylloides sp.	08/20/2019 14:17
S154C001	0		dead 11/04/2020 on 176; subcloned 12.02.2020; created 9/9/2019 from a big, unknown and detached fragment			Botrylloides sp.	09/09/2019 16:40
S154C002	0	176	slide 87 dead 09.06.2020; Moved back 30/03/2020; Temporarly moved under the algea hood and exposed to heavy nitrogen 12.03.2020; subcloned 25/10/2019			Botrylloides sp.	10/25/2019 15:39
S154C003	0	176	slide 85 dead 11.05.2020; repositioned 07/02/2020; Subcloned 25/10/2019			Botrylloides sp.	10/25/2019 15:40
S154C004	0	176	slide 83 dead 20.04.20; repositioned 03/02/2020; Subcloned 25/10/2019			Botrylloides sp.	10/25/2019 15:41
S154C005	0	176	slide 93 dead 01.07.20; repositioned 18/05/2020; Moved back 30/03/2020; Temporarly moved under the algea hood 12.03.2020; subcloned 25/10/2019			Botrylloides sp.	10/25/2019 15:41
S154C006	0	176	slide 90 dead 15.04.20; repositioned 07/02/2020; subcloned 25/10/2019			Botrylloides sp.	10/25/2019 15:42
S154C007	0	176	slide 94 dead 27.04.20 ; Subcloned 25/10/2019			Botrylloides sp.	10/25/2019 15:42
S154C008	0	176	dead 31/04/2020 on 1; Actually a mix of several slides of S154			Botrylloides sp.	01/22/2020 16:50
S154C009	0	83	dead 05/02/2020 on 7			Botrylloides sp.	02/03/2020 16:37
S154C010	0	94	dead 25/03/2020 on 13; WBR in Vaseline chamber for 24h on 05/03/2020			Botrylloides sp.	02/03/2020 16:45
S154C011	0	93	slide 24 dead 28.05.2020; repositioned 10/05/2020; repositioned 15/04/2020			Botrylloides sp.	02/07/2020 16:01
S154C012	0	176	dead 14.02.2020 slide 35; subcloned 12.02.2020			Botrylloides sp.	02/12/2020 15:30
S154C013	0	176	dead 14.02.2020 slide 36; subcloned 12.02.2020			Botrylloides sp.	02/12/2020 15:43
S154C014	0	13	dead 11.03.2020 slide 55			Botrylloides sp.	03/05/2020 13:58
S154C015	0	87	slide 27 dead 11.05.2020; subcloned 10/03/2020			Botrylloides sp.	03/10/2020 12:45
S154C016	0	24	slide 8 dead 13.07.20 ; repositioned 20/05/2020; subcloned 30/04/2020			Botrylloides sp.	05/05/2020 22:13
S155C001	0		dead (22/01/2020) on 113; Come from the system 09/10/2019			Botrylloides sp.	10/10/2019 10:31
S156C001	0		Dead 25/10/2019 slide 45; come from the system 09/10/2019			Botryllus sp.	10/10/2019 10:33
S157C001	0		Dead 25/10/2019 slide 174; Come from the system 09/10/2019			Botryllus sp.	10/10/2019 10:33
S158C001	0		dead 12/12/2019 slide 89; Found with Botryllus 11/10/2019			Botrylloides sp.	10/16/2019 09:58
S159C001	0		dead 06/12/2019 slide 38; found on the rack 25/10/2019			Botrylloides sp.	10/25/2019 15:14
S160C001	0		dead 08/11/2019 slide 174; egg of botryllus 25/10/2019			Botryllus sp.	10/25/2019 15:16
S161C001	0		dead 22/01/2020 on 115; found with botryllus 25/10/2019			Botrylloides sp.	10/25/2019 15:20
S162C001	0		slide 126 dead 13.04.20; repositioned 19/02/2020; found with botryllus 25/10/2019			Botrylloides sp.	10/25/2019 15:21
S163C001	0		slide 91 dead 14.02.2020; egg of botryllus 25/10/2019			Botryllus sp.	10/25/2019 17:52
S164C001	0		slide 183 dead 15.04.20; egg of botryllus 25/10/2019			Botryllus sp.	10/25/2019 17:53
S165C001	0		dead 28/10/2019 slide 28; egg of botryllus 25/10/2019			Botryllus sp.	10/25/2019 17:53
S166C001	0		dead (22/01/2020) on 31; egg of botryllus 25/10/2019			Botryllus sp.	10/25/2019 17:54
S167C001	0		dead 05/12/2019 slide 51; Small colony found in sump 07/11/19			Botrylloides sp.	11/07/2019 15:55
S168C001	0		slide 106 dead 15.04.20; Colonies found in sump 07/11/19			Botrylloides sp.	11/07/2019 15:56
S169C001	0		Found with Botryllus 08/11/2019 - Found dead on 15/11/19			Botrylloides sp.	11/08/2019 16:37
S170C001	0		slide 66 dead 15.04.20; found with Botryllus 08/11/2019			Botrylloides sp.	11/08/2019 16:37
S171C001	0		dead (22/01/2020) on 79; Found with botryllus 08/11/2019			Botrylloides sp.	11/08/2019 16:38
S172C001	0		dead (22/01/2020) slide 40; found on the rack 06/12/2019			Botrylloides sp.	12/06/2019 14:42
S173C001	0		slide 21 dead 15.04.20;			Botryllus sp.	01/22/2020 16:44
S174C001	0		slide 86 dead 11.05.2020; subcloned again 17.02.2020; subcloned 14.02.2020			Botrylloides sp.	01/22/2020 16:44
S174C002	0	86	dead 31/04/2020 on 35; subcloned 14.02.2020			Botrylloides sp.	02/14/2020 15:44
S175C001	0		dead 11.03.2020 slide 34			Botrylloides sp.	01/22/2020 16:45
S176C001	0		slide 129 dead 15.04.20; WBR with MMC 60uM for 24h on 05/03/2020; subcloned 17.02.2020			Botrylloides sp.	01/22/2020 16:45
S177C001	II		from mixed spawning of Botryllus	Medium	T1	Botryllus sp.	01/22/2020 21:37
S177C002	75	IIa	04.06.20	Small	T1	Botryllus sp.	07/01/2020 16:40
S177C003	79	IIa	04.06.20	Medium	T1	Botryllus sp.	07/01/2020 16:41
S178C001	0		slide IV dead 13.08.20; from mixed spawning of Botryllus			Botryllus sp.	01/22/2020 21:38
S178C002	9	IV	subcloned 15/04/2020	Medium	T2	Botryllus sp.	05/05/2020 22:49
S178C003	84	IV	04.06.20	Medium	T2	Botryllus sp.	07/01/2020 16:22
S178C004	0	IV	slide 85 removed 23.10.20; 04.06.20			Botryllus sp.	07/01/2020 16:42
S179C001	0		dead on 05/03/2020 slide 29; WBR 24/02/2020			Botrylloides sp.	01/23/2020 16:40
S179C002	0	29	dead on 05/03/2020 slide 11			Botrylloides sp.	02/24/2020 18:14
S180C001	0		slide 30 dead 15.04.20;			Botrylloides sp.	01/23/2020 16:40
S181C001	0		slide 38 dead 15.04.20; Cultured into a slide chamber from 20/03/2020			Botrylloides sp.	01/23/2020 16:40
S182C001	0		slide 39 dead 15.04.20;			Botrylloides sp.	01/23/2020 16:41
S183C001	0		slide 45 dead 15.04.20; 24h in Vaseline chamber on 05/03/2020			Botrylloides sp.	01/23/2020 16:41
S184C001	0		dead 25/02/2020 on 47			Botrylloides sp.	01/23/2020 16:41
S185C001	0		slide 50 dead 27.04.20			Botrylloides sp.	01/23/2020 16:42
S186C001	0		dead 27/01/2020 slide 42 ; New strain from unknown fragment 24/01/2020			Botrylloides sp.	01/24/2020 15:12
S187C001	0		dead 12/02/2020 on 28			Botrylloides sp.	02/10/2020 14:43
S188C001	0		dead 12/02/2020 on 31			Botrylloides sp.	02/10/2020 14:44
S189C001	0		slide 156 dead 20.01.21			Botryllus sp.	02/24/2020 10:44
S190C001	0		slide 10 dead 13.04.20; found in the quarantine , repositioned 24.02.2020	Small		Botrylloides sp.	02/24/2020 12:04
S191C001	0		Died 27/07/2020 on slide 23; Stitched to a cable tie, not physically attached to the slide			Ciona	02/26/2020 11:10
S192C001	59		moved 14/05/2020 from 1; found 20/04/2020 from unknown origin	Medium	T1	Botrylloides sp.	05/05/2020 22:41
S192C002	5	59	subcloned 14.07.2020	Small	T3	Botrylloides sp.	07/14/2020 14:07
S192C003	114	59	subcloned 26.08.20	Small	Q1	Botrylloides sp.	08/26/2020 13:16
S192C004	107	59	subcloned 10.10.20	Small	T2	Botrylloides sp.	10/10/2020 14:28
S192C005	0	59	slide 152 removed 04.01.21; subcloned 10.10.20			Botrylloides sp.	10/10/2020 14:28
S192C006	113	5	subcloned 10.10.20	Small	T1	Botrylloides sp.	10/10/2020 14:33
S192C007	61	59	subcloned 25.11.20	Small	Q1	Botrylloides sp.	11/25/2020 11:16
S192C008	0	114	slide 106 removed 12.02.21; subclone 04.01.21			Botrylloides sp.	01/04/2021 11:10
S192C009	129	114	subclone 04.01.21	Medium	T2	Botrylloides sp.	01/04/2021 11:10
S192C010	186	59	subcloned 18.01.21	Medium	T2	Botrylloides sp.	01/18/2021 17:03
S192C011	0	113	slide 216 removed 12.02.21; subcloned 18.01.21			Botrylloides sp.	01/19/2021 12:17
S192C012	28	186		Small	Q1	Botrylloides sp.	02/12/2021 18:05
S193C001	0		slide 76 dead 24.06.20; isolated 04/06/2020; One of two morphotypes found on slide II, might be chimeric;			Botryllus sp.	06/11/2020 15:31
S193C002	0	76	slide78 dead 13.08.20			Botryllus sp.	06/11/2020 15:32
S194C001	0		slide 5 dead 01.07.20; retrieved from the quarantine 11/06/2020			Botrylloides sp.	06/11/2020 15:30
S195C001	11		retrieved from Q2 18/06/2020	Medium	T2	Botrylloides sp.	06/18/2020 15:35
S195C002	103	11	subcloned 10.10.20	Small	T4	Botrylloides sp.	10/10/2020 14:32
S195C003	189	11	subcloned 11.01.21	Medium	Q2	Botrylloides sp.	01/13/2021 10:03
S195C004	0	11	slide 95 dead 12.02.21; subcloned 11.01.21			Botrylloides sp.	01/13/2021 10:04
S195C005	95	103		Small	Q1	Botrylloides sp.	02/12/2021 18:06
S196C001	1		retrieved from the quarantine 01.07.20	Medium	T3	Botrylloides sp.	07/01/2020 15:27
S197C001	144			Small	T2	Botrylloides sp.	07/01/2020 16:24
S197C002	205	144	Subcloned 18.01.21	Medium	T1	Botrylloides sp.	01/18/2021 17:11
S198C001	146		attached to the black holder 13.08.20	Small	T4	Botrylloides sp.	08/13/2020 15:08
S199C001	78		swimming in the Q2 14.08.20	Small	Q1	Botrylloides sp.	08/14/2020 14:19
S200C001	0		slide 3 removed 25.11.20; found on the bottom of the tank 2			Botrylloides sp.	09/19/2020 16:15
S202C001	0		slide 48 removed 13.11.20; attached to the black holder in the quarantine 16.09.20			Botrylloides sp.	09/22/2020 20:26
S203C001	16		swimming in the quarantine 25.09.20	Small	T4	Botrylloides sp.	09/25/2020 11:13
S203C002	89	16		Small	Q1	Botrylloides sp.	02/12/2021 18:07
S204C001	17		swimming in the quarantine 25.09.20	Small	Q1	Botrylloides sp.	09/25/2020 11:14
S205C001	0		slide 97 removed 14.12.20; swimming in the quarantine 25.09.20			Botrylloides sp.	09/25/2020 11:14
S206C001	122		slide of Laura	Small	T2	Botrylloides sp.	09/28/2020 09:46
S207C001	138		slide of Simon (a tunicate found on Ciona) 24.08.20	Small	T4	Botrylloides sp.	09/28/2020 09:47
S207C002	163	138	subcloned 12.10.20	Small	T4	Botrylloides sp.	10/12/2020 11:56
S208C001	51			Large	T4	Botrylloides sp.	10/12/2020 11:55
S208C002	128	51	subcloned 25.11.20	Small	T1	Botrylloides sp.	11/25/2020 11:17
S209C001	DF			Medium	T4	Botryllus sp.	11/13/2020 11:53
S210C001	0		slide DI removed 12.02.21			Botryllus sp.	11/13/2020 11:53
S211C001	0		slide DJ removed 04.01.21			Botryllus sp.	11/13/2020 11:54
S212C001	0		slide 145 dead 23.11.2020;subcloned 19/11/2020			Botrylloides sp.	11/23/2020 17:35
S212C002	0	145	slide 48 removed 03.02.21; subcloned 20.11.2020			Botrylloides sp.	11/23/2020 17:36
S212C003	13	48	subcloned	Small	Q1	Botrylloides sp.	12/14/2020 11:40
S213C001	188		subclone 04.01.21; unkown, animal growing on the black holder	Medium	Q2	Botrylloides sp.	01/04/2021 11:12
S214C001	26		Subcloned 13.01.21	Medium	T4	Botrylloides sp.	01/18/2021 17:07
