# Supplementary material for: Long-term monitoring data logs of a recirculating artificial seawater based colonial ascidian aquaculture
Source: Data Brief. 2021 Sep 15;38:107372. doi: 10.1016/j.dib.2021.107372 (PMC8449185; doi:10.1016/j.dib.2021.107372)
Supplement: Supplementary file 1 [file mmc1.zip › Water_quality.csv]

Date	NH_4^+	NO_3^-	NO_2^-	Salinity	pH	PO_4^{3-}
20/04/2018	5	0	0.25
27/04/2018	5	0.5	0.25
04/05/2018	5	4	2
08/05/2018	0.1	2	0.75
11/05/2018	0.05	2	0.75
15/05/2018	0.05	2	0.5
25/05/2018	0.05	1	0.75
19/06/2018	0.05	4	2
29/06/2018	0.05	4	2
06/07/2018	0.05	4	2
13/07/2018	0.05	4	2
20/07/2018	0.05	4	2
27/07/2018	0.05	4	2
03/08/2018	0.05	4	2
13/08/2018	0.05	4	2
17/08/2018	0.05	2	0.25
20/08/2018	0.05	2	0.25
24/08/2018	0.05	2	0
30/08/2018	0.05	1	0.25
03/09/2018	0.05	1	0
07/09/2018	0.05	1	0.25
24/09/2018	0.05	2	0.25
24/09/2018	0.05	2	0.25
28/09/2018	0.05	1	0
05/10/2018	0.05	2	0.25
12/10/2018	0.05	2	0.25
21/10/2018	0.1	1	0.25
25/10/2018	0.05	0	0.25
06/11/2018	0.05	0	0
30/11/2018	0.05	0	0
04/01/2019	0.05	2	0.5
11/01/2019	0	2	0.25
25/01/2019	-	2	0.25
01/02/2019	-	2	0.25
08/02/2019	-	2.5	0.1
15/02/2019	0.05	2	0.05
22/02/2019	0.05	2	0.05
01/03/2019	0.05	2	0.05
08/03/2019	0.05	1	0
19/03/2019	0.05	1	0.02
22/03/2019	0.05	0.5	0.02
29/03/2019	0.05	1	0.02
05/04/2019	0.05	1	0
12/04/2019	0.05	1	0.02
24/04/2019	0.05	1	0.02
03/05/2019	0.05	0.5	0.02
13/05/2019	0.05	1	0.02
31/05/2019	0.05	1	0.02
07/06/2019	0.05	2	0.02
14/06/2019	0.05	2	0.02
21/06/2019	-	2	0.02
28/06/2019	-	2	0.02
05/07/2019	-	1	0.02
19/07/2019	0.02	3	0.02
02/08/2019	0.02	2	0.02	35
09/08/2019	0.02	2	0.05	36
16/08/2019	0.02	2	0.02	35
23/08/2019	0.02	1	0.02	36
30/08/2019	0.02	1	0.02	36
09/09/2019	0.02	1	0.02	36
04/10/2019	0.02	1	0.02
11/10/2019	0.02	1	0.02	36
18/10/2019	0.02	1	0	36
25/10/2019	0.02	1	0	37
31/10/2019	0.02	1	0.02	37
06/11/2019	0.02	1	0.02	38	8.5
08/11/2019	0.02	2	0.02	35	8.5
12/11/2019	0.02	0.5	0.02	36	8.5
15/11/2019	0.02	1	0.02	36	8.7
18/11/2019	0.02	0.5	0.02	36	8.4
22/11/2019	0.02	0.5	0	36	8.4
29/11/2019	0.02	0.5	0.02	37	8.4
06/12/2019	0.02	0.5	0	36
13/12/2019	0.02	0.5	0.02	35	8.4
20/12/2019	0.02	0.5	0.02	35	8.4
27/01/2020	0.1	1	0	33	8.3
07/02/2020	0.02	0.5	0	38	8.1
13/02/2020	0.02	0.5	0	39	8.1
20/02/2020	0.02	0.5	0	39	8.1
06/03/2020	0.1	1	0	37	8.1
13/03/2020	0.05	0.5	0	35	8.1
20/03/2020	0.02	0.5	0	35	8.1
27/03/2020	0.02	0.5	0	33	8.1
03/04/2020	0.02	0.5	0	32	8.1
09/04/2020	0.02	0	0	35
17/04/2020	0.02	0.5	0	33	7.9
24/04/2020	0.02	0.5	0	35	7.7	6
01/05/2020	0.02	0.5	0	34	7.7	2
08/05/2020	0.02	0	0	35	7.4	1.5
15/05/2020	0.02	0	0	35	8.2	2
22/05/2020	0.02	0	0	31	8.4	2
28/05/2020	0.02	0	0	35	8.2	2
05/06/2020	0.02	0	0	35	8.2	1.4
12/06/2020	0.02	0	0	35	8.2	1
19/06/2020	0.02	0	0	35	8.2	1
26/06/2020	0.02	0	0	33	8.2	1.4
03/07/2020	0.02	0	0	34	8.2	2.1
10/07/2020	0.02	0	0	35	8.2	2.1
17/07/2020	0.02	0	0	35	8.2	2.1
13/08/2020	0.02	0	0	35	8.2	2.1
19/08/2020	0.05	0	0	35	8.2	3
28/08/2020	0.02	0	0	35	8.2	1.5
04/09/2020	0.02	0	0	35	8.2	2.1
11/09/2020	0.02	0	0	35	8.2	2.1
18/09/2020	0.02	0.5	0.02	35	8.2	1.5
25/09/2020	0.02	0.2	0	34	8.2	1.5
02/10/2020	0.02	0	0	35	8.2	1.5
09/10/2020	0.02	0.5	0	33	8.2	0.9
16/10/2020	0.02	0.5	0	37	8.2	1.5
23/10/2020	0.02	0.5	0	35	8.2	1.5
30/10/2020	0.05	0.5	0	36	8.2	0.9
06/11/2020	0.02	0.5	0	35	8.3	1.5
13/11/2020	0.02	0	0	35	8.2	1.5
27/11/2020	0.02	0.5	0	36	8.2	2
04/12/2020	0.02	0.5	0.02	35	8.2	2.5
11/12/2020	0.1	0.5	0.02	35	8.2	1.5
18/12/2020	0.1	0.5	0	36	8.2	1.5
04/01/2021	0.05	0.5	0.02			3
18/01/2021	0.05	0.5	0.02	35	8.3	1.5
22/01/2021	0.02	0	0.01	30	8.2	0.6
29/01/2021	0.1	0.5	0.02	33	8.3	0.9
05/02/2021	0.02	0.5	0.02	32	8.2	0.4
12/02/2021	0.02	0.5	0.01	35	8.3	0.6
